# Supplementary material for: Spatio-Temporal Gene Expression Profiling during In Vivo Early Ovarian Folliculogenesis: Integrated Transcriptomic Study and Molecular Signature of Early Follicular Growth
Source: PLoS One. 2015 Nov 5;10(11):e0141482. doi: 10.1371/journal.pone.0141482 (PMC4634757; doi:10.1371/journal.pone.0141482)
Supplement: S1 Table — (XLSX) [file pone.0141482.s006.xlsx]

## Sheet: Feuil1
		gene	Sequence reference (OARV2 genomic location)	ARN location	Primer sequence location	Up primer	Down primer	sequence length
		MAGED1	OARX:47476599-47477415	last exon	Up 74, Down 189	GCAATAGACAAGGAACAGCAAA	CCCTGAGTGAGGATGAAGC	116
		NOG	OAR11:6953077-6953374	3' UTR	Up 116, Down 263	CTCGAAGAAGCTATAGAGTTCAATG	CTGCTCTGCACTTCTTTCTCA	148
		SMURF1	OAR24:37167552-37170515	3'	Up 2443, Down 2551	GCCAAGTGCAGGGTAACTC	AGAAAGCGCCTTCCAGAC	109
		ACVRL1	OAR3:134172366-134174623	3' UTR	Up 1494, Down 1617	TGGGTGCTGGAGGTTTG	GCCACTCACCTGCTCTGTG	124
		IGF1	OAR3:170994912-171001871	3' UTR	Up 593-, Down 706	CATTAGGATCGATATTCCTCTGC	TGACTGGTCATTCATTATATCTGTCT	114
		INSL3	OAR5:5159403-5159866	3' UTR	Up 321, Down422	CCTTGGTTTCGCAGAGATG	CCTTGGTTTCGCAGAGATG	102
		SPRY4	OAR5:51151844-51152506	3'	Up 103, Down 211	TCTTCACAAACAGAAGAACTCTTACA	AGTTACCACAGAAGGTTTCCTTT	109
		GJA1	OAR8:16962981-16966101	3' UTR	Up 320, Down 431	CAGAACACATGATCGATGGAC	ATGAAGAGTTACAATGAGAAATGCTA	112
		WIF1	OAR3:154594436-154596535	3' UTR	Up 623, Down 764	CTGACCTTACCATGATTCCAGA	AAGCCAATGCCAACAGTTC	142
		LRP2	OAR2:139618342-139619865	3'	Up 184, Down 303	AATTAGAAACACACTTTTGCACATT	CACAAACAGTACCAACTACAGGAG	120
		FGF16	OARX:62060635-62062337	3' UTR	Up 681, Down 827	CCTGCTGCAAGCCATTC	GTTTGTCTTTATGCACAGTATCCA	147
		PIK3R3	OAR1:20274017-20274794	3' UTR	Up 59, Down 191	GACAGGAGATGACGGGAAA	GGTGCAATCCAGTGCTTT	133
		KITLG	EWZ7IHI02DESHV	3' UTR	Up 49, Down 198	CACAGGATAACTTTGAGTGC	TGTGTATGTGTATGTACTGTAAGTGT	150
		KIT	E0FD4S101C5L19		Up 105, Down 207	AACTACACCTTGTGGGTTCC	AGCTGAATTGGAGAGATGG	103
		CRABP1	OAR23:62049252-62049712	3'	Up 1173, Down 1271	CTGTATGGGTTCATCCGTCATT	TCGGGTCAGCAGGATCAC	110
		MAEL	CU653136	exon 10-12	Up 192, Down 310	CAAACACACCCACTGGTGAC	GTATCCGTGTTTTGGGGATG	179
		BCL2	OAR23:62049252-62049712	3'	Up 76, Down 223	GCTTTCACGAACCTTTTGC	GGCCCCTGTTTGATTTCT	148
		GATA2	EE762537		Up 159, Down 261	AAATACTGCCGATCCTTCT	AGAGGACTGTGCTGATG	102
		MYC	OAR9:25507375-25508649		Up 180, Down 292	AAATTGGGTGAAATTCAGGAGT	AATGGAACTTTGGGCATAAAAG	113
		MOS	CL24Contig10	3'	Up 651, Down 769	ACTCCCTTTATCTCGAATGCTT	ACTCCCTTTATCTCGAATGCTT	119
		SEMA6B	OAR5:17328817-17330346	Exon 7-8	Up 546, Down 1159	TTACTGACTTCCTCGCCATC	CGTGGACAAAGTATGGCTCT	115
		IGF2BP1	OAR11:37227242-37227810	3' UTR	Up 170, Down 310	CCCTCTCGATGGGACCT	AGGAACCCTGATCTCTCAGC	141
		SPOCK1	OAR5:46117250-46119065	last exon	Up 1285, Down 1414	GGGTGACTGGAAAGGGTCT	AATGGCTGGCCGAATG	130
		PITPNM3	OAR11:25005548-25005664	exon 6	Up 64, Down 167	GTCACTGCCAACCATCG	GTCAGGGCCACCATGTC	104
		MEST	OAR4:93684225-93684906	exon 16-17	Up 12, Down 116	AGTACATCAATCAGAGGAAGAAGT	GGGTTCACCGGATCCAA	105
		CREG2	OAR3:99988677-99989592	exon 4	Up 114, Down 233	GAACACATCTGGCTTCAGAAAT	TACGCAAGCATCAAGGACT	102
		KCNK9	OAR9:16369263-16370537	3' UTR	Up 357, Down 470	GATCATTGTAGCTTGCCAGTTC	GGCTTTTGATTATTCCATTGCTAGT	114
		TECTA	OAR15:31476554-31477476	exon 3	Up 55, Down 174	GGAGGGCCTTCATTGCT	ACTTCCTGATGTCCTTGGTG	120
		GBRP	OAR16:2792484-2793152	3' UTR	Up 378, Down 510	AGATCATCTCTCTCCTATCCCTGTA	TCTTCCATTCCCATCAGAAACA	133
		Musk	OAR2:12672684-12674127	3' UTR	Up 259, Down 374	TTCTCTTTCCCGTTTATTTGCTT	TTCCCAGTGGAGTCCATACA	116
		CNTNAP5	OAR2:190238332-190239068	exon 22	Up 380, Down 489	TGTCTGGCCTCAGTTCAATACA	GCACAGCTCGATTCTGTCA	110
		ACCSL	OAR15:72584833-72586958	last exon	Up 440, Down 564	CGTAGGTTCCAGCAGGTG	CGTAGGTTCCAGCAGGTG	125
		Wee2	OAR4:104194933-104196092	exon 5-6	Uo 816, Down 1033	GCTGATTGGTTTCTCTCTGC	CTCTTCCACTTTGGGATTGC	88
		FSCB	OAR18:53306641-53307203	3' UTR	Up 96, Down 222	TATTGCTCACTTTCCAAACTATACTC	GAGGTTCTGGGAAGTACATACG	127
		THBS2	OAR8:90279181-90279845	last exon	UP 445, Down 586	GTGGGTTGGATGTTCATCTTTC	AGTGCTTCCAGCTACTCTCTCTA	142
		BMP3B	OAR25:40602802-40603388	3' UTR	UP 139, Down 243	AACTTATTGCTGTGTGGGTTATC	ACAAGAAGGAGGGAGTTGACA	105
		MAP1LC3C	OAR12:32759884-32760724	3' UTR	UP 155, Down 277	CTTTAATGACATAGATAAGGCCACTT	GTGACCTGTGGATGGTCTCC	123
		TMEM190	OAR14:58926440-58926724	3' UTR	UP 133, Down 234	TGTGGGCTCTGTCTCCTGA	GGCCTTGGGACGGAAA	102
		CGGBP1	OAR1:154651085-154652066	exon2	UP 672, Down 814	AACCAAAGACGCATTAAATCCT	AGGCATGACTTCCCAGCA	143
		spo11	OAR13:58172708-58173549	last exon and 3' UTR	UP 630, Down 748	GAACATTTGTCCTTTGCACAAC	CAAACTAAAATTTGGTGGGTGGAT	119
		MCHR1	OAR3:215545728-215546466	3'	UP 44, Down 164	GAGCTGGATGGACCTTCG	AAGCCTTCTAATCCTCCTCTTG	121
		MPZL2	OAR15:28645954-28648754	3'	UP 1561, Down 1665	AAATAATATCTTCAGCCTAGTTGGTG	CCAAAGCTCTGAGAACTGGA	105
		CNR1	OAR8:49215222-49216013	3' UTR	UP 516, Down 625	TAAGACAGCATGTGTCAATCTTAAT	CCAGGCATGAAATCTACTTAAACC	110
		BMP15	AF236078S2	exon 22	Up 915, Down 1028	CATGATGGGCCTGAAAGTAAC	CCCGAGGACATACTCCCTTA	113
		NEFH	OAR17:68742684-68743280	3' UTR	UP3 62, Down 467	AATGAATGAGCAGTTAGAAACACA	CAGAGAGCTTTAGGCAAGGAC	106
		DEFB112	OAR20:22606471-22608526	exon	UP 1830, Down 1936	TCACATTGTCTAATGCAGCAAAG	GCATGTATAATGTTTGGTGGTCA	112
		SYNG1	OAR13:41645116-41645576	3' UTR	UP 298, Down 403	TAAGTGCAACTATTGCTTCCTG	TGAACACTCGTGAAACAGCC	106
		GEM	OAR9:82845581-82846939	3' UTR	UP 1145, Down 1257	AGAGCAAGCAAATTATAAAGAAACC	GTCCCAAAGGACAGATGTCAG	113
		FST	M63123	exon 4	Up 498, Down 623	TCCAGGCAGCTCTACAT	GGGTAGGTCACTCCATCA	126
		ACTINE β	NM_001009784	exon5-5	Up 1050, Down 1151	CCAGCACGATGAAGATCAAG	ACATCTGCTGGAAGGTGGAC	102
		RPL19	AY158223	exon5-6	Up 370, Down 499	CACAAGCTGAAGGCAGACAA	TGATGATTTCCTCCTTCTTGG	129
		TMED4	OAR4:76215116-76219410	last exon	Up 2021, Down 2136	TTCAAGAGTGAGGCAGTGACA	GAACCAAATCCGGTTCCTG	116
