# Supplementary material for: Spatio-Temporal Gene Expression Profiling during In Vivo Early Ovarian Folliculogenesis: Integrated Transcriptomic Study and Molecular Signature of Early Follicular Growth
Source: PLoS One. 2015 Nov 5;10(11):e0141482. doi: 10.1371/journal.pone.0141482 (PMC4634757; doi:10.1371/journal.pone.0141482)
Supplement: S2 Table — (XLSX) [file pone.0141482.s007.xlsx]

## Sheet: Feuil1
GENOMIC FRAGMENT NAME	GENE_NAME	GENE-SYMBOL	NORMALIZED DATA																															O/G FOLD CHANGE		Oocyte FOLD CHANGE						Oocyte GLM convergence		Global analysis		Oocyte statistical analysis Pairwise comparisons : Pval
			PDO1	PDO2	PDO3	PMO1	PMO2	PMO3	PMO4	SCO1	SCO2	SCO3	SCO4	SAO1	SAO2	SAO3	SAO4	PDG1	PDG2	PDG3	PDG4-bis	PMG1	PMG2	PMG3	PMG4	SCG1	SCG2	SCG3	SCG4	SAG1	SAG2	SAG3	SAG4			PM/PD	SC/PD	SA/PD	SC/PM	SA/PM	SA/SC	null model	stage model	GLOBAL Pval	GLOBAL FDR	PMO/PDO	SCO/PDO	SAO/PDO	SCO/PMO
ANTG_scaffold5319	SNORD65	SNORD65	467.090198311699	135.213614638395	332.469628558099	688.841726696822	161.27323022141	137.436702088739	355.671444669667	291.183341113045	224.888588617833	295.766616668856	134.354709054325	162.959975583479	80.9359885999039	140.384277538674	157.58701197623	339.428652185421	1328.78459445041	784.052740039893	795.967529075734	1143.21799171776	639.582371027783	972.547582032679	939.500190238443	1212.63469960392	2301.92598182269	3889.04001567435	2675.88698064758	3717.83342881087	2093.13999474802	1882.19775370168	2722.5171519131	0.146406071943144		1.07771282647064	0.759162498717958	0.434758222931554	0.704420027368619	0.403408229217545	0.572681374100744	TRUE	TRUE	0.410198141798078	0.670132590510159	0.783542149678498	0.596645946899088	0.061213729116692	0.382144629099795
ANTO_C139618	ENSBTAG00000009763	LOC618139	7.75253441181243	0	54.7439950637834	0	0	1.88269454916081	5.41631641628934	0	0	0	0	493.040606978101	0	0	1.78064420312124	0	0	4.6448622040278	0	0	1.23233597500536	0	1.50560927922827	0	0	0	0	0	0	0	0	81.5757304343378		0.0875929954834571	0	5.93818475201624	0	67.7929179067489	#DIV/0!	TRUE	TRUE	7.41287388705825E-06	0.000169321563330549	0.224374937182745	0.0472593357116339	0.290392434844429	0.248355185886422
ANTO_C140594	Q1RMM2_BOVIN	LY6E	11.6288016177186	0	0	0.935926259098943	0	0	10.8326328325787	0	0	0	0	467.383078907511	0	0	0	0	1.3104384560655	13.9345866120834	0	0	0	0	1.50560927922827	0	0	22.279101831315	1.10940587920712	0	3.11633746116331	6.77862336267111	0.979675117636954	10.2619166060946		0.759013663566981	0	30.1438893451003	0	39.714554285412	#DIV/0!	TRUE	TRUE	0.0000124088340841544	0.00026706956850699	0.854362129553445	0.146713337610751	0.128461599954245	0.181355043169957
ANTO_C161686	IMP2L_BOVIN/0	0	0	1.75602096932981	0	0	6.71971792589208	0	0	66.8289635341415	1.84334908703142	0	3.46721829817612	617.861013808	2.82334843953153	0	0	0	2.62087691213099	1.85794488161112	0	0	1.23233597500536	0	0	0	0	0	0	0	0	0	0	130.980962382046		2.8700047052072	30.8109351394368	265.095508434226	10.7354998699253	92.3676215419611	8.60394230926519	TRUE	TRUE	0.0000244207805621954	0.000467051248774604	0.86295703507889	0.233368593687637	0.0155582409831017	0.267715057098871
ANTO_C163462	Q1PSA0_BOVIN	ZAR1	329.482712502028	669.921999799322	271.049536535318	159.10746404682	586.855365527908	348.29849159475	254.566871565599	560.885943947259	1025.82376693298	1057.32993398528	637.968166864406	1603.9422277642	1020.16990281739	1406.56868368846	834.231809162301	231.764842412321	64.2114843472093	177.433736193862	26.6077339022472	76.00629635282	175.607876438264	195.086125644895	94.8533845913813	127.048724373844	93.5962832915529	73.9666180799658	100.955935007848	12.5475309780995	58.1716326083818	15.8167878462326	35.2683042349304	7.36649611465061		0.796267276430955	1.93750059165956	2.87195266646973	2.43322895340351	3.60676967580842	1.48229769778277	TRUE	TRUE	0.00776747851785764	0.0466201253854606	0.500646667250903	0.203479782598733	0.0532218127727479	0.0348460466492702
ANTO_C184926	ENSBTAG00000003676	FAM136A	21.3194696324842	0	0	14.9748201455831	73.9168971848128	0	9.02719402714891	0	0	2.38137372519208	130.887490756148	1233.64168750217	0	17.7184039611919	3.56128840624248	0	0	73.3888228236393	0	0	8.62635182503754	0	0	10.2092724943267	0	16.0409533185468	0	0	5.19389576860552	0	0	14.171812451301		3.44470030371958	4.6882802473055	44.1470191860741	1.36101252182755	12.815924548909	9.41646336339359	TRUE	TRUE	0.0000462029136228947	0.00078534674423966	0.352208063752003	0.211172167891693	0.00284109123890236	0.664037124711707
ANTO_C186044	F1MDK4_BOVIN	ECHDC1	0	0	0	1.87185251819789	0	0	0	0	0	0	0	592.89693244202	0	0	112.180584796638	0	19.6565768409824	0	0	0	0	3.84406158906197	0	0	0	0	0	17.5665433693393	0	14.6870172857874	1.95935023527391	13.0658976378969		#DIV/0!	#DIV/0!	#DIV/0!	0	376.673648369192	#DIV/0!	TRUE	TRUE	5.08793007725217E-11	4.20263024381029E-09	0.827422344403505	NA	0.00361537024597057	0.633326385728567
CL11080Contig1	LYRM4_BOVIN/0	0	1923.59760093096	5045.9262553692	7223.53690963581	2587.83610640858	3151.54770724338	4779.22011304472	2447.27230076007	1751.87354407357	2409.25725675006	2354.70233946993	1923.4393509132	3645.44932613766	1926.46475190701	1097.17809144304	548.438414561342	984.589649680713	952.688757559615	3740.97201912399	4984.9872526859	591.391456553449	5673.05866093718	4481.214797449	1740.48432678789	713.51471099239	1535.52163313098	573.018499101422	430.449481132363	2619.92446822717	1514.54000612537	669.953942343995	518.248137229949	1.43958264222813		0.685152225510907	0.445954151312877	0.381393980291313	0.650883314259596	0.556655829304085	0.85523137113647	TRUE	TRUE	0.00833365407154785	0.0491495823494105	0.381946190719343	0.0831969003274649	0.0360148098218459	0.313993600011386
CL1123Contig5	CK075_BOVIN	C29H11orf75	4198.96645079791	4536.68017426356	8927.2768535721	3213.03484748667	5343.29570407185	9404.05927305826	6937.39860986394	5618.40643426318	4137.39702584202	5321.89400105926	6648.39108675271	7443.45692728964	6872.97121796625	5244.6475725128	6472.64167834571	1466.20027965809	1577.76790110286	2025.15992095612	5155.10691306091	2095.89965148256	2381.48927169786	3303.97093579877	5665.607717736	1424.76069476382	305.20527160289	1642.41538700454	1444.44645472767	223.346051410171	2233.37518050037	520.82422836523	478.081457406834	3.01599421623486		1.05720558368773	0.922529411999607	1.10543920267248	0.87261118010903	1.04562368921332	1.19826987442754	TRUE	TRUE	0.918524474645723	0.977068937673907	0.760869371087796	0.963754935997789	0.636575155466494	0.696098312775675
CL11784Contig1	Q2KHV8_BOVIN	PPAN	187.029892684975	4267.13095547143	5155.28207173824	168.46672663781	2267.90479998858	2648.00988339468	1380.25796675107	890.25726422267	5597.3295027709	1503.59937008628	913.612021569407	728.812486545688	1154.7495117684	1583.75272330038	687.328662404799	162.728506374609	22.2774537531134	2541.66859804401	2161.45378805914	107.241760607404	2504.1067012109	1825.92925480444	815.287424702111	28.3590902620187	622.618754069895	184.470963163288	370.541563655178	430.380312548812	377.07683280076	38.4121990551363	65.6382328816759	2.53510144006342		0.504553653421593	0.695003724426115	0.324262557568593	1.37746247542357	0.642672103094747	0.466562330779373	TRUE	TRUE	0.00778111070152843	0.0466547466239353	0.0994626820265309	0.474593377865791	0.00506678994403578	0.368088632135704
CL1226Contig2	A7YWQ8_BOVIN	DDX28	8919.2908407902	15769.0683045817	14655.3680443924	7387.26596306796	8803.95043590627	10407.535467761	10383.0785700267	12131.8436301443	6011.16137280945	6803.10845812873	9078.04430919962	9548.76112248727	2958.86916462904	6600.78695261941	5572.52603366792	3767.41148091518	3227.60991728932	6744.33992024837	5355.7971613236	2993.39865773093	6045.84029337631	4375.50310374979	4872.90443222231	4569.21662301645	1481.26291817936	2241.27764423029	2527.22659283382	1346.35007395007	3218.13781822798	721.923388124473	1026.69952328353	2.64207957409672		0.70497573078911	0.648594328763808	0.470486880050055	0.920023626966291	0.667380250839868	0.725394686917448	TRUE	TRUE	0.059497076330993	0.199906513503497	0.34597732438483	0.186532409773769	0.0559871054081271	0.637097145228462
CL1253Contig2	ENSBTAG00000025021	0	76.5562773166477	365.2523616206	247.015587482925	128.221897496555	472.620160787743	70.6010455935305	204.91730441628	494.056980413117	398.163402798786	230.040701853555	473.27529770104	43.6871423904646	31.0568328348468	175.821085461058	595.625485944055	1088.96601488059	52.4175382426198	48.3065669218892	0	2.0823642836389	63.4653027127762	23.0643695343718	268.751256342247	21.5529085991342	0	45.4493677358826	19.9693058257282	2.5095061956199	43.6287244562863	4.51908224178074	20.573177470376	2.50639217302294		0.954191622493335	1.73723896630914	0.921342318737923	1.82063950820452	0.96557368249621	0.530348637467744	TRUE	TRUE	0.587081474591954	0.808725503762702	0.833322736208744	0.504013312204247	0.817756789383616	0.336589447517582
CL12772Contig1	A6H6Y1_BOVIN	HLA-DQA1	260.678969597193	4.39005242332452	0	120.734487423764	0	0	9.9299134298638	0	0	0	1.73360914908806	0	16.9400906371892	0	0	17.2590840094282	509.760559409478	213.663661385279	0	15.6177321272918	65.9299746627869	61.5049854249916	6.77524175652724	121.37690632144	14.9211466116968	50.7963521753982	0	53.9543832058278	109.071811140716	1.12977056044519	14.6951267645543	0.351810175123587		0.369708613602669	0.00490516338689854	0.0479311685727971	0.0132676470236914	0.129645798905593	9.7715743171408	TRUE	TRUE	0.00489296582995502	0.0328079907185356	0.284397518303032	0.000216061449615481	0.00476857054765967	0.0016669031843165
CL12779Contig1	ENSBTAG00000001704	KDM4D	407.008056620152	372.276445497919	137.527597355358	422.102742853623	393.103498664686	988.414638309427	1242.14189813569	386.653289018961	99.5408506996966	351.967036583389	1595.78722173556	369.607093557423	0	182.635856215363	127.316060523169	0	154.631737815728	287.052484208918	6.79346397504183	461.243688826017	104.132389887953	455.521298303844	923.691292806547	138.392360478651	0	212.097049434119	275.132658043366	12.5475309780995	100.761577910947	0	49.9634309994847	2.37206590244254		2.49159242639203	1.99109643031179	0.555914628542419	0.799126056581821	0.223116197759284	0.279200253729231	TRUE	TRUE	0.00855153217523696	0.0501869466465671	0.104076919389064	0.267773778620141	0.262872866091239	0.604167164552325
CL12926Contig1	KIAA0664	KIAA0664	1382.85832570704	2775.39114202576	3020.26626425069	842.333633189049	2848.04044759059	2374.07782649178	1333.31655780989	737.505347573204	2253.49425889591	953.502039566908	1180.58783052897	1353.60796739979	749.128452622366	545.181660344366	343.664331202399	960.755676524836	572.661605300622	1803.13550760359	2484.99250987051	180.124510534765	3650.17915796588	1973.92562598332	630.850287996647	392.489809226338	474.763755826718	370.724254473082	78.7678174237056	779.201673739978	514.195681091946	223.694570968147	187.117947468658	1.58440140409205		0.772907179696036	0.535461263990525	0.312555811319054	0.692788575467894	0.40438984075937	0.583713206422687	TRUE	TRUE	0.00879397677302918	0.0513884355903093	0.504154956554208	0.16379190554205	0.00954612024921293	0.415217246618712
CL13008Contig1	WWC2/0	0	171.52482386135	403.884822945856	0	233.981564774736	117.595063703111	259.811847784192	347.546970045233	207.647136695368	384.338284646051	358.634883013927	998.558869874722	1348.06039376291	1018.28767052437	624.233001094299	1421.84439619231	61.6395857479578	600.180812877997	176.504763753057	151.720695442601	585.144363702532	296.992969976292	221.033541371063	749.040616416067	452.611080581818	253.659492398846	567.671514661906	835.382627042962	473.04191787435	521.467135167994	477.892947068313	738.675038698264	1.175868662274		1.24989490308533	2.54059762255318	5.7512402069429	2.0326489981532	4.60137903814645	2.2637351762784	TRUE	TRUE	0.000463307796918722	0.00510440262776855	0.824927675788466	0.107122868137126	0.00132318113170278	0.115818143279694
CL13115Contig1	PAX9	PAX9	743.274236732516	1304.72358021205	993.403227498899	642.045413741875	2745.00477272691	3404.85309215733	1687.18256367413	2792.49597624805	2415.70897855467	2950.99832025802	3512.29213605241	1262.76644909581	463.029144083171	2153.46755836024	1915.08284045689	2283.13025610436	465.205651903251	438.474992060225	444.68882936628	372.743206771364	265.568402613656	280.616496001524	1227.07156257104	348.249628417589	0	409.935473696196	338.368793158172	32.6235805430586	519.389576860552	5.64885280222592	32.3292788820195	4.14235872216452		2.09091609057721	2.87815432112362	1.42886762728534	1.37650398028602	0.683369186226353	0.496452749874618	TRUE	TRUE	0.0138649312582024	0.0710973203210038	0.0968412220905422	0.0184340484683287	0.480597499448607	0.3759097520175
CL13578Contig1	ENSBTAG00000006851	LOC509972	105.628281360944	108.873300098448	73.4370665489778	239.597122329329	169.112901134951	0	47.8441283438892	9.54699479059164	521.667791629891	243.37639471463	336.320174923083	630.34305449099	1745.770451777	222.161526590329	1005.17365266194	157.797339514772	191.324014585562	33.4430078690002	0	81.2122070619173	174.991708450761	27.8694465206993	280.796130576073	247.291267084803	255.015960272637	0	179.723752431554	143.041853150334	12.4653498446532	109.587744363183	91.1097859402368	2.93239945808221		1.18919643550654	2.89361474330263	9.38598042615535	2.43325211622425	7.89270817327782	3.24368696554353	TRUE	TRUE	0.0000171452505527414	0.000345186526609277	0.855988469111287	0.0715618519633666	0.000501023737728469	0.06559272506416
CL14029Contig1	CEBPD	CEBPD	323.668311693169	25.4623040552822	53.4087756719838	928.438849026152	366.224626961118	201.448316760207	546.145238642509	386.653289018961	45.1620526322697	980.17342528906	429.068264399295	20.1099544337059	655.016837971315	892.734968813899	855.599539599756	38.6274737353869	680.117558697992	619.624618017309	1340.29383007596	388.360938898656	1886.70637773321	585.258376934685	920.68007424809	642.049803532103	3875.42871541981	498.160716948203	870.88361517759	10218.7092285642	1578.94431365608	1533.09865052412	2043.60229539069	0.258169599314939		3.80507549369921	3.4302053486798	4.51532449830632	0.901481548621007	1.18665832144019	1.31634232919733	TRUE	TRUE	0.0444828842080098	0.164070227753463	0.00306463759043189	0.00302010729666891	0.00231293645606597	0.852844460053943
CL14799Contig1	Q1JQD0_BOVIN	HSD17B1	4.84533400738277	27.218325024612	172.243301542148	3.74370503639577	21.2791067653249	5.64808364748244	40.6223731221701	71.6024609294373	56.2221471544582	62.3919916000325	84.0800437307709	176.82890967569	6.58781302557357	104.94746961629	38.2838503671067	0	6.55219228032748	94.7551889621672	16.4175379396844	84.3357534873756	77.6371664253378	212.384402795674	48.1794969353048	30.6278174829802	2711.57927970745	384.982879645123	674.51877455793	2889.69638425631	195.290480899567	538.900557332353	665.199404875492	0.108327544184319		0.261713802007865	1.0069284080332	1.19910761397965	3.84744098441909	4.58175153461573	1.19085687166362	TRUE	TRUE	0.443367012456803	0.697190265479117	0.0326774023490203	0.730623457111669	0.434178813101895	0.0118533370680091
CL1515Contig1	ENSBTAG00000037322	MIR574	1332.46685203026	6442.84093647107	1830.58578615725	2797.48358844674	4435.01383108877	6152.64578665754	5153.62507009931	4546.75626901927	2331.83659509474	4421.73473293665	8759.92703034196	7437.90935365276	3151.7979746637	5180.58872742234	6148.56443337764	1368.39880360466	1146.63364905731	2071.6085429964	1202.4431235824	2785.16222936703	985.252612016787	1446.32817288457	3660.13615780394	991.433795560173	291.640592864984	1433.88299386343	1168.2043908051	92.8517292379361	431.093348794258	63.2671513849304	143.032567174995	3.8793247560307		1.44745266009398	1.56624585246659	1.7113603475897	1.08207051991938	1.18232560882411	1.09265116002994	TRUE	TRUE	0.340064729396609	0.601662218502667	0.457285027650015	0.376020927073453	0.218800141260458	0.830434658142786
CL15696Contig1	MCF2	MCF2	82.370678125507	73.7528807118519	125.510622829162	140.388938864841	148.953747357274	614.699770301006	325.881704380076	219.580880183608	164.979743289312	1202.11745647696	1107.77624626727	135.915554103668	314.33279293451	188.087672818806	450.502983389674	0	138.906476342943	14.863559052889	3.96285398544107	238.430710476655	53.6066149127333	252.747049480825	16.561702071511	242.75381264288	40.6940362137187	224.573346459655	163.082664243447	79.0494451620267	93.4901238348993	9.03816448356148	1.95935023527391	3.58884814829819		3.2753237381166	7.17541007524332	2.89960986838577	2.19074835007589	0.885289546997001	0.404103715046201	TRUE	TRUE	0.00768707986679962	0.0463195060901281	0.0435611166720529	0.00111805189584349	0.0757346180076922	0.0883054156936207
CL15895Contig1	CLPTM1L	CLPTM1L	1423.55913136906	4694.72206150324	4125.82792066075	799.281025270497	2095.43203989068	2163.21603698577	2462.61853060622	2014.41590081484	1423.98716973177	1531.69958004355	1932.10739665864	533.260515845513	613.607727524853	906.364510322508	973.122057005758	1598.51992373037	915.996480789782	2596.47797205154	3789.33759307854	727.786317131797	3699.4725969661	1502.06706592597	1410.00308999728	922.237615320847	2183.9132768029	2133.44679136672	1779.48703024822	1918.51748655141	1765.92456132588	2308.12125498951	3098.71239708569	0.91311952977944		0.550600414545914	0.505330183236524	0.2215679355685	0.917780244777467	0.402411494279802	0.438461708638515	TRUE	TRUE	0.000309716750906186	0.00369424332506639	0.12386714905615	0.0843176738193068	0.000128085033787997	0.759894267189766
CL15984Contig1	GML	GML	3919.87521197266	6100.41684745175	8393.18909685226	4873.3680311282	3549.13101785867	2878.63996566688	1733.22125321259	1594.3481300288	1063.61242321713	1011.13128371656	619.765270798981	2161.47337827108	1238.50884880783	966.334492960388	323.186922866505	4193.95741429105	1351.06204820353	2997.79406647954	2720.78232200425	595.556185120727	3271.85201363924	676.554839674907	1436.35125238377	1957.91159168977	63.7539900681592	65.0549773474398	175.286128914725	227.110310703601	706.36982453035	79.0839392311629	47.0244056465738	2.09677718441371		0.53090288131462	0.174689555088535	0.19100829996942	0.329042394073977	0.359780115520273	1.09341568746119	TRUE	TRUE	2.69707722821977E-09	1.6099233251729E-07	0.11621062766545	0.0000372370103310803	0.000116419922184461	0.00320644607517594
CL17600Contig1	U6/0	0	470.966465517605	671.678020768652	580.820435432824	192.800809374382	808.606057082347	469.732290015623	810.642023637972	128.884429672987	758.538149313428	400.547060577308	938.749354231184	1074.84239214635	22.5867875162522	14.9924956594701	14.2451536249699	1415.24488877311	125.802091782288	613.12181093167	41.3269058481711	38.5237392473197	77.6371664253378	218.150495179267	514.165568856456	181.498177676919	166.845548476246	10.6939688790312	41.0480175306635	22.5855557605791	79.9859948365249	5.64885280222592	0.979675117636954	2.20901673174509		0.992962411660668	0.969001007389456	0.490291453606976	0.975868770066394	0.493766378111931	0.505976206286771	TRUE	TRUE	0.377478019596265	0.639959428907393	0.940029976268116	0.999819592920439	0.343978765603954	0.926156191345402
CL1789Contig3	bta-mir-2446	MIR2446	126.947750993428	131.701572699736	181.589837284745	45.8603866958482	208.311255702654	538.450641059993	284.356611855191	494.056980413117	568.673193349192	1781.74382118871	1254.26621936521	1488.83007479885	6180.30973413452	2780.42646775627	2545.43088836181	72.3237806109372	136.285599430812	44.5906771586669	64.5379077628974	348.796017509517	51.7581109502252	424.768805591348	471.25570439845	226.872722096149	412.366233632349	566.780350588654	946.323214963674	488.09895504807	254.50089266167	973.862223103749	1082.54100498883	3.02356185740669		1.8347621999166	6.98269357480314	22.1385300029628	3.80577579760503	12.0661576764385	3.17048568232308	TRUE	TRUE	2.22044604925031E-16	4.29501722513849E-14	0.154581100785087	0.0000224348915160358	4.13537744583951E-09	0.000494899692701236
CL18408Contig1	/MMP23B	0	212.225629523365	788.453415229084	984.056691756302	268.610836361397	80.6366151107049	44.2433219052791	147.143262642527	16.7072408835354	38.7103308276598	18.0984403114598	24.2705280872328	1.3868934092211	28.2334843953153	19.0813581120528	23.1483746405761	103.554504056569	142.837791711139	618.695645576503	86.8997266807434	164.506778407473	380.175648289154	131.659109425373	152.81934184167	31.7621810934609	413.72270150614	64.1638132741872	49.9232645643205	311.178768256867	413.434103180999	24.8549523297941	25.4715530585608	0.922653186096191		0.204296985012313	0.0369519748817666	0.0271510115561606	0.180873814067983	0.132899717313616	0.734764830378737	TRUE	TRUE	5.44106329991578E-08	0.0000023160136012817	0.0111149687259452	8.16788172199799E-06	1.50097370337271E-07	0.00708784616797504
CL18990Contig1	RL5_BOVIN	RPL5	88.1850789343663	266.915187338131	499.372052533049	80.4896582825091	151.193653332572	82.8385601630758	32.4978984977361	35.8012304647186	14.7467926962513	2.38137372519208	36.4057921308492	15.2558275014321	0	99.4956530128467	6.23225471092434	21.3683897259587	364.301890786208	188.581405483529	6.79346397504183	258.213171171224	77.6371664253378	92.2574781374874	679.029784931952	288.12835706211	344.542839942818	290.519487880348	245.178699304774	419.087534668523	243.074321970738	303.908280759755	274.309032938347	0.367575542613325		0.304591292168177	0.0784125948707368	0.106191621919061	0.257435445092902	0.348636433967485	1.3542674119396	TRUE	TRUE	0.00774556414875782	0.0465251437724718	0.0584206803209272	0.000146935045336845	0.000242191703156399	0.0153405165961928
CL19091Contig1	ENSBTAG00000031076	LOC100336976	44.5770728679215	108.873300098448	24.0339490523927	39.3089028821556	55.997649382434	719.189317779431	3.61087761085956	0	0	0	0.866804574544029	0	0	0	0	0	28.8296460334409	34.3719803098057	84.9182996880229	96.8299391892091	22.1820475500965	0	79.0444871594844	60.1212713554796	128.864448010109	40.9935473696196	6.65643527524273	67.7566672817372	37.3960495339597	13.5572467253422	9.79675117636954	1.49425036187285		3.45709442818446	0.00366287807009398	0	0.00105952502778976	0	0	TRUE	TRUE	1.33286492953744E-10	1.02866207011422E-08	0.281267612666735	0.000200581269536356	0.0000217880013697106	0.0000146203624514967
CL19739Contig1	ENSBTAG00000031913	0	105.628281360944	22.8282726012875	41.3918011457875	162.851169083216	15.6793418270815	0	71.3148328144764	162.298911440058	103.227548873759	9.0492201557299	3.46721829817612	9.01480715993715	0.94111614651051	178.54699376278	140.670892046578	316.41654017285	178.219630024907	65.9570432971948	3.67979298648099	417.5140388696	239.689347138543	429.573882577676	400.492068274721	879.131798122579	1526.02635801445	955.327886526787	1033.96627942104	2506.99668942428	285.664267273303	1725.1596457998	1727.16723239395	0.0863109771422306		1.10324299387185	1.22775504033096	1.45353398730205	1.11286003822433	1.31751028139399	1.18389576059915	TRUE	TRUE	0.980828922140727	0.995572750615085	0.821488081921923	0.703241714883152	0.68873044822325	0.480618579516554
CL2002Contig2	/AP4A_BOVIN	0	2473.05847736816	12798.7588349603	14256.1374462443	6460.69896656	6702.91863107735	9922.74162135207	6688.24805471463	6437.06123755641	10390.9588035961	8833.94397097254	8264.98161827732	12344.0447887724	9531.62433185845	9858.24737317699	7372.7573230235	4394.49153325774	1383.82300960516	8393.26600267824	5347.58839235376	4818.59095234043	5469.7232250613	6194.70525077337	5751.42744665201	2060.00431663304	3235.17587899063	1724.40248174378	3939.50027706449	3130.60897903582	1666.20176256865	1207.7247291159	916.975910108189	2.36707408763961		0.756264889927561	0.861732870794729	0.993296203629146	1.13945904705066	1.31342366525079	1.15267298868742	TRUE	TRUE	0.694243930532348	0.875525419036462	0.500697547776159	0.837664755274112	0.91771518986136	0.647695668340249
CL20075Contig1	C6orf204/PLN	0	449.646995885121	188.772254202954	44.0622399293867	628.006519855391	126.554687604301	11.2961672949649	284.356611855191	42.9614765576624	0	10.0017696458067	33.8053784072171	22.8837412521481	0	50.4293035818538	107.728974288835	2035.75005196922	1968.27856101037	624.269480221337	969.766982437221	1888.70440526049	790.54352796594	216.228464384736	730.973305065327	1360.10196896642	534.448342273505	702.237289723049	1234.76874355753	665.019141839272	1460.52349013187	882.350807707689	1060.00847728318	0.124613206882089		1.15411260448578	0.0953527229820543	0.19895266952757	0.0826199476649329	0.172385838915792	2.08649174670149	TRUE	TRUE	0.00170645450001905	0.0143513105199731	0.851344198239995	3.33165806223648E-07	0.00022614925975635	7.90439063921498E-08
CL20476Contig1	YI007_BOVIN	MGC134066	144.390953420006	251.110998614163	288.407388628713	145.068570160336	527.497857182528	32.9471546103142	369.21223571039	9.54699479059164	603.696826002789	166.696160763446	221.901971083272	1.3868934092211	0	29.9849913189401	81.0193112420165	4.93116685983663	72.0741150836023	331.643161367585	2.54754899064069	4.16472856727781	107.213229825467	1.92203079453099	137.010444409773	45.3745444192299	0	5.3469844395156	41.0480175306635	30.1140743474387	36.3572703802386	5.64885280222592	7.83740094109563	3.67771171046394		1.17858364453162	1.09865653209502	0.123252296709285	0.932183759033613	0.104576622356122	0.112184557328628	TRUE	TRUE	0.00562888618414992	0.0365089175636651	0.86118198413533	0.837269004463431	0.00404122515743144	0.956111722524536
CL21516Contig1	MA6D1_BOVIN	MAP6D1	106.597348162421	767.381163597126	268.379097751719	94.5285521689933	133.274405530193	3.76538909832163	86.6610626606295	64.4422148364936	50.692099893364	0	6.93443659635224	0	9.4111614651051	43.6145328275493	46.2967492811523	78.0768086140799	70.7636766275368	116.121555100695	0	134.312496294709	42.515591137685	75.920216383974	64.7411990068158	85.077270786056	347.255775690399	90.8987354717652	47.7044528059062	81.5589513576466	92.4513446811782	122.01522052808	96.0081615284215	1.16091962345364		0.208929371246289	0.0801426477421775	0.0652088558435084	0.383587272886128	0.312109568197758	0.813659863763027	TRUE	TRUE	0.000893945165790666	0.00872310094409142	0.0259644799500307	0.000556513804635836	0.000315094730373089	0.0843989097940155
CL21532Contig1	PPFIA4	PPFIA4	176.370157868733	364.374351135935	81.4483828997754	320.086780611839	10.0795768888381	26.3577236882514	114.645364144791	7.16024609294373	0	23.8137372519208	6.06763202180821	2.08034011383165	0	2.72590830172183	0	604.889801473293	357.74969850588	193.226267687557	113.790521581951	517.467524484268	196.557588013355	49.9728006578057	187.44835526392	393.624172836819	394.732151273071	166.647681698236	229.647016995874	323.726299234967	298.129617117957	881.221037147244	288.024484585265	0.233004553093062		0.567954228661554	0.0446504804000095	0.0057935189529917	0.0786163358713486	0.0102006793164385	0.129752667856861	TRUE	TRUE	6.02902226831681E-06	0.000141956069772187	0.282676112129335	0.0000295932541076408	3.39175630517823E-11	0.000483824701080352
CL22298Contig1	ENSBTAG00000007075	LOC616942	63.9584088974525	112.385342037108	0	0	5.5997649382434	0	112.839925339361	0	0	2.8576484702305	0	0.69344670461055	0	0	0	0	438.996882781941	69.6729330604171	49.2526138190533	13.5353678436529	1.84850396250804	49.0117852605402	16.561702071511	104.361452164229	85.4574760488092	15.1497892452942	114.268805558333	411.559016081663	352.146133111454	711.755453080467	510.410736288853	0.108092640044158		0.503730737479703	0.0121537414357723	0.00294926826554183	0.024127456459339	0.00585485070912646	0.242663403786196	TRUE	TRUE	0.00346885371897665	0.0250271735975837	0.301302238656015	0.0000578171800632163	5.39917899908397E-07	0.000646994757074904
CL2244Contig1	TBL1X	TBL1X	240.328566766185	775.28325795911	829.171242307549	627.070593596292	361.744815010523	397.248549872932	193.181952180987	212.420634090664	260.833895814946	24.7662867419976	153.424409694293	597.057612669683	73.4070594278198	128.117690180926	175.393454007442	286.007677870524	119.24989950196	232.24311020139	383.547653590903	53.1002892327921	242.154019088554	13.4542155617169	197.987620218518	54.4494533030758	0	16.0409533185468	26.6257411009709	22.5855557605791	64.4043075307084	11.2977056044518	17.6341521174652	3.09405711132883		0.642045373335196	0.26484627297792	0.395971686464638	0.412503981770227	0.616734740113003	1.49510008961935	TRUE	TRUE	0.0780795523022806	0.239253963255178	0.445296020004834	0.0143776634804591	0.180716915689588	0.0590273280474467
CL23101Contig1	CHI3L1	CHI3L1	103.690147757991	467.979588326394	24.0339490523927	193.736735633481	19.0392007900276	0	150.754140253387	4.77349739529582	13.8251181527356	3.81019796030733	20.8033097890567	60.3298633011178	0	0	1.78064420312124	52.5991131715907	203.117960690152	646.56481880067	320.708111821766	177.000964109307	386.337328164181	273.889388220666	137.010444409773	63.5243621869218	238.738345787149	35.646562930104	1.10940587920712	328.745311626206	257.617230122834	27.1144934506844	1.95935023527391	0.360292183495403		0.457689895682062	0.0544047204703883	0.0781980736236062	0.118868082917393	0.170853834356717	1.43733986587006	TRUE	TRUE	0.00569768897533807	0.0368456983631574	0.18409477613667	0.000116195723825629	0.000764766578841161	0.00309669376042254
CL23600Contig1	KIF26A	KIF26A	14.5360020221483	1.75602096932981	0	0	7.83967091354076	0	90.2719402714891	4.77349739529582	235.027008596506	111.924565084028	21.6701143636007	3.46723352305275	0	0	0	4.93116685983663	125.802091782288	38.087870073028	0	36.4413749636808	16.6365356625724	0	30.1121855845655	11.3436361048075	46.1199077088811	93.572227691523	26.6257411009709	181.939199182442	315.788862731215	73.435086428937	95.0284864107846	0.478176986678897		4.51654827809057	17.1891722241036	0.159613397528948	3.80582054386244	0.0353396859064301	0.00928569424100188	TRUE	TRUE	0.00584041060687823	0.0375620010453309	0.210293077069376	0.0238343292898349	0.175261780774054	0.159717104541733
CL2401Contig2	ATP11C	ATP11C	907.046526182054	1068.53875983719	1333.8841724078	875.091052257512	1029.23679564914	850.036588946107	604.821999818977	334.144817670707	400.928426429333	534.856538678141	759.32080730057	334.241311622285	675.721393194546	695.106616939066	697.122205521966	1153.07118405846	471.757844183578	892.742515614144	247.112252092146	359.207838927711	499.096069877172	208.540341206612	453.941197687325	377.743082290089	8.13880724274373	151.497892452942	145.332170176133	116.692038096325	322.021537653542	40.6717401760267	73.4756338227716	2.14454159820999		0.761266982261635	0.459873693254273	0.544390473485348	0.604089897460208	0.715111105788442	1.18378259394008	TRUE	TRUE	0.266472163095383	0.522180190338619	0.55096979786793	0.150963123348287	0.166899108226974	0.346435881529002
CL24243Contig1	B2M0T2_BOVIN	ABCB1	33.9173380516794	36.876440355926	109.487990127567	62.7070593596292	88.4762860242457	214.627178604333	182.349319348408	315.050828089524	282.954084859323	446.745710846034	1193.58989914713	262.816301047398	671.015812461994	621.507092792577	999.831720052577	4.10930571653052	44.5549075062269	7.43177952644449	1.41530499480038	2.0823642836389	79.4856703878459	45.1677236714782	124.212765536333	0	0	41.8847114428722	102.065340887055	5.01901239123979	33.2409329190753	4.51908224178074	41.1463549407521	10.9820922537813		2.28042960662577	9.31184226695107	10.6299056767464	4.0833719400483	4.66136101981016	1.14154700777883	TRUE	TRUE	0.0000502077353515817	0.000844960797254979	0.141347059246554	0.00078856272264444	0.000494347638238897	0.0152736606167448
CL24302Contig1	LOC100125231	LOC100336888	2.90720040442966	4.39005242332452	182.925056676545	133.837455051149	85.1164270612996	0	46.9414089411743	0	0	0.476274745038416	0	0	0	0	3.56128840624248	95.3358926235081	0	6.50280708563892	0	81.2122070619173	41.8994231501823	0	12.0448742338262	35.1652719249031	5.42587149516249	108.722016936817	352.791069587865	43.9163584233482	35.3184912265175	128.793843890751	300.760261114545	0.393330188057005		1.04836004152137	0.00187783472774385	0.0140412883832719	0.00179121165760836	0.0133935745613648	7.47738242126449	TRUE	TRUE	0.000186148927720842	0.00246922028168592	0.819155261573561	0.000454645367118392	0.00110149723225881	0.000183576198876782
CL24Contig10	Q2TVF3_BOVIN	MOS	1348.94098765536	2022.05814618327	2693.13751325979	1525.55980233128	4103.50774674476	3579.94368522929	4982.10838358348	6594.58665160117	6670.15867142319	4954.2098978896	8941.08918642166	5128.73182729963	11014.823378759	13588.6528840833	12882.0704874806	2892.95122443749	414.098552116697	1262.47354705476	1086.10505300981	1246.29502375788	1003.12148365436	2002.75608790129	2956.26381976472	516.13544276874	333.691096952493	2571.00835133375	2118.9652292856	188.212964671492	1006.57699995575	186.412142473456	494.735934406662	4.73532959959827		1.75512860820992	3.35909866332719	5.27044669227721	1.91387608156714	3.00288347396526	1.56900621878633	TRUE	TRUE	7.67348189434358E-08	3.13525339110867E-06	0.131927272617802	0.00357178912784135	0.0000880701463431005	0.0929859575031644
CL25175Contig1	CRIP1_BOVIN	CRIP1	585.316348091838	230.038746982205	0	146.004496419435	2.23990597529736	0	271.718540217182	4.77349739529582	0	2.38137372519208	6.06763202180821	4.1606802276633	0	1.36295415086091	0	16.4372228661221	921.238234614044	767.331236105393	396.851520542027	128.065403443793	132.476117313076	109.555755288266	45.9210830164624	48.7776352506721	40.6940362137187	50.7963521753982	15.5316823088997	409.049509886043	471.605735789381	24.8549523297941	0.979675117636954	0.373633065244532		0.386300654600475	0.0121626484174009	0.00508088538223576	0.0314849283131035	0.0131526709098916	0.417744985127303	TRUE	TRUE	8.8965837252708E-08	3.58703683128926E-06	0.116725934807547	8.54045270047946E-08	6.82834016071655E-10	6.34870449503561E-06
CL25176Contig1	ENSBTAG00000026578	0	36.824538456109	48.2905766565697	89.4596992505729	156.299685269524	117.595063703111	81.8972128884954	139.018788018093	0	0	0.952549490076832	85.8136528798589	2.08034011383165	0	0	0	0	5.24175382426198	18.5794488161112	134.453974506036	6.24709285091671	40.0509191876743	0	130.235202653246	22.6872722096149	0	28.5172503440832	87.6430644573626	0	40.512386995123	0	0	1.57298847530817		2.12578236879705	0.372760824720374	0.00893745808102188	0.175352298613387	0.00420431470888503	0.0239763877755295	TRUE	TRUE	0.000732147667527161	0.00740923742217387	0.523301469282293	0.439357430314716	0.00215651540984291	0.151718282173
CL26346Contig1	DLL1	DLL1	57.1749412871166	32.4863879326015	0	136.645233828446	1.11995298764868	0	46.9414089411743	0	0	0	0	375.848113898918	0	10.9036332068873	40.0644945702279	0	184.771822305235	93.8262165213616	0	180.124510534765	35.1215752876528	123.970986247249	70.7636361237289	63.5243621869218	43.4069719612999	20.4967736848098	34.3915822554208	38.8973460321084	366.689041263549	74.5648569893822	55.8414817053064	0.539479619944697		1.54503561372015	0	3.57023684617232	0	2.31077964447426	#DIV/0!	TRUE	TRUE	0.000135753511724124	0.00188929819003309	0.718087020897743	0.0000875123626289937	0.165164692313721	0.00002931987810127
CL277Contig1	RS11_BOVIN/SNORD35	0	14193.9214412271	12004.1593463386	12508.3352623786	12083.7439312265	5227.94054634404	5815.64346235775	6597.97611444314	4071.79327818733	7773.40310001149	5782.92795425645	3056.35292984225	4295.90233506236	1238.50884880783	2060.7866761017	1064.8252334665	9257.44391819996	13354.6783057635	20935.3229259941	12651.9774705185	9218.62668366943	14282.1577823246	14610.3170846273	6738.35432918614	15721.1452776527	38525.0440835274	6972.46770912834	10854.4271221625	37474.4560191919	8226.09211831742	18159.9319885959	11420.072846294	0.419861428851137		0.575976293232932	0.400795514798004	0.167802085103876	0.695854186199843	0.291335055062787	0.418672562212794	TRUE	TRUE	1.68445044579357E-08	8.33012532756362E-07	0.135070372434123	0.0252469173599702	6.70434109129914E-06	0.358753217684869
CL2894Contig1	SH3L1_BOVIN	SH3BGRL	2126.13256243956	759.479069235142	546.104731246035	3868.18322885593	640.613108935045	279.580140550381	2254.09034857908	606.234169202569	788.953409249447	321.485452900931	706.445728253384	567.93285107604	77.1715240138618	260.324242814435	420.232031936613	5291.96390174801	9399.7750453578	4522.23784184147	4214.77827451553	8303.42758101013	2766.59426388704	2904.18853053632	7001.08314841148	4178.99554101107	6245.17809093202	7762.9302421034	12926.7973045214	6350.30542801615	7151.99447336979	7520.8826208836	7869.73021997765	0.145302507243702		1.53912781873818	0.529571467310314	0.289722512653846	0.34407244210846	0.188238110653713	0.547088600005854	TRUE	TRUE	0.000111186519434758	0.00159985047408902	0.280457753969008	0.0547200986072228	0.00167935632559237	0.00200553155793673
CL29490Contig1	F1MNJ1_BOVIN	AQP10	14.5360020221483	331.887963203334	0	0	16.7992948147302	0	46.9414089411743	4.77349739529582	0	0.952549490076832	0	0	0	0	2.67096630468186	0	65.5219228032748	34.3719803098057	0	62.4709285091671	28.3437274251233	224.877602960125	91.0893613933106	12.4779997152882	0	52.5786803219034	36.610394013835	28.8593212496288	40.512386995123	51.9694457804785	10.7764262940065	0.602957198400802		0.137997172874032	0.0123967611802903	0.00578258125764344	0.089833443121378	0.0419036211917325	0.466459035029021	TRUE	TRUE	0.000786291953835505	0.00785909612427265	0.0754359806879173	0.00188841932591262	0.000601342384929139	0.0481214746955117
CL2969Contig2	KIAA0182	LOC538506	840.180916880172	947.373312953432	1357.91812146019	365.011241048588	1734.8071778678	755.901861488067	2082.57366206325	2584.84883955269	1491.26941140842	807.761967585153	2856.98787769712	1098.41958010311	4406.30579796221	6183.72298245597	5242.21653398893	714.197333533005	421.96118285309	586.181610148309	505.546944142696	317.560553254933	347.518744951512	454.560282906578	942.5114087969	311.949992882205	237.381877913359	1294.86139843603	397.167304756149	362.623645267075	1005.53822080203	399.938778397595	475.142432053923	3.98181339521852		1.17747671675682	1.84571677121707	4.03691314141093	1.56751869905403	3.42844413308654	2.18717909722898	TRUE	TRUE	0.0000223374711231239	0.000434826619404403	0.662637158107411	0.236043792310242	0.00221169157430069	0.411597247982057
CL2988Contig1	PSMB1	PSMB1	10955.3001906924	23632.5302052406	22483.7593385134	7382.58633177246	9253.05158395339	12683.7131776964	6675.60998307662	5172.08442780302	11260.0978981314	7996.17669444996	5826.66035008497	7642.47613151287	5077.3216104242	3509.60693846685	3361.8562554929	3912.88090328036	4494.80390430465	12637.7410847188	9986.10898231253	4917.50325581327	8122.94257924785	8443.48128037462	4525.10868872058	4556.73862330116	4940.25599634544	2804.49333852593	4252.3527350009	5213.49912140033	3588.98197610641	2384.94565309979	2852.81394255881	1.7394985841735		0.473023809797262	0.397592999133794	0.257456394158479	0.840534854480587	0.544277875290938	0.647537543969283	TRUE	TRUE	0.000010175409272728	0.000224372913559244	0.0418000864524004	0.0274246045480002	0.000626913543058827	0.738112910211106
CL31140Contig1	ENSBTAG00000046308	0	0	0	85.4540410751741	0	0	0	90.2719402714891	19.0939895811833	112.444294308916	0.952549490076832	444.670746741087	0.69344670461055	133.638492804492	223.52448074119	130.877348929411	0	1.3104384560655	0	0	2.0823642836389	0	3.84406158906197	199.493229497746	0	4.06940362137187	106.048524717059	135.347517263269	1.25475309780995	2.07755830744221	0	1.95935023527391	2.89493582100266		0.792285003163952	5.06554376650426	4.28944403650054	6.39358784563037	5.414016445308	0.846788466198702	TRUE	TRUE	0.0763648199549843	0.236029695334166	0.968092518623715	0.104743043644764	0.157596620762677	0.073907460142549
CL31302Contig1	TBB3_BOVIN	TUBB3	0	0	8.01131635079757	4.67963129549472	2.23990597529736	2.82404182374122	3.61087761085956	14.3204921858875	124.426063374621	74.7751349710313	21.6701143636007	340.48233196378	611.725495231831	76.3254324482112	155.806367773109	0	2.62087691213099	8.36075196725005	4.81203698232129	1.04118214181945	3.69700792501609	94.1795089320184	7.52804639614137	1.13436361048075	27.1293574758124	19.6056096115572	14.4222764296926	51.4448770102079	8.31023322976882	23.7251817693489	43.105705176026	4.94012523309155		1.25021183666621	22.0180861605589	110.875002517441	17.6114843219466	88.6849726307971	5.03563305679365	TRUE	TRUE	1.35625199515488E-07	5.15544446217952E-06	0.763266800003127	0.00771420806520612	0.000319373564444728	0.00516211510944442
CL316Contig2	RN181_BOVIN	RNF181	517.481671988479	1155.46179781901	2329.95783869029	848.885117002741	675.331651552154	1180.44948232383	508.231023728484	238.674869764791	1573.29844578132	619.633443294979	524.416767599138	226.063625703039	221.16229442997	492.02644846079	219.019236983913	650.092164355129	622.458266631111	1311.70908641745	1075.34873504933	456.03777811692	621.713499390205	1334.85038680177	1298.58800333439	245.022539863841	1578.92860509228	549.848233196854	949.651432601296	1264.79112259243	939.056354963877	345.709791496227	382.073295878412	0.886947039070916		0.601981605402037	0.553852686830838	0.217018516629203	0.920049187318513	0.360506890379592	0.39183436641066	TRUE	TRUE	0.00644123695256216	0.0405222486093464	0.312403918889524	0.319494813626683	0.000562122356069505	0.933339169330627
CL32002Contig1	bta-mir-17	MIR17	85.2778785299367	409.152885853845	271.049536535318	169.402652896909	190.392007900276	360.536006164296	200.403707402706	93.0831992082685	288.484132120417	4.28647270534574	374.459576203021	3.46723352305275	0	89.9549739568203	1.78064420312124	0	9.17306919245847	3.71588976322224	0.566121997920152	53.1002892327921	46.2125990627011	0	31.6177948637938	30.6278174829802	0	1.7823281465052	0	0	22.8531413818643	0	7.83740094109563	13.0667790950347		0.902114371779401	0.744937569906263	0.0932775653096681	0.825768431597969	0.103398824170909	0.125215278538583	TRUE	TRUE	0.00690422246869649	0.0426621203170849	0.855657992442159	0.608141069625074	0.00148909312806626	0.713328967749542
CL3218Contig2	SLC4A10/0	SLC4A10/0	1495.27007467832	969.323575070054	2281.88994058551	1295.32194259294	2284.70409480331	6491.53080550648	4286.1117240903	5613.63293686788	7108.87575413666	7228.89808019308	9232.33552346846	6878.99130973665	15672.4071878395	11480.1628127015	9284.27887507415	1374.97369275111	1837.23471540383	2010.29636190323	726.334523331555	1818.94520175858	719.684209403132	1175.3218308557	1812.00076755123	454.879807802779	701.293890749751	1899.07064010129	1729.5637656839	1401.55921025371	536.010043320089	233.862506012153	348.764341878756	5.20296667949618		2.26867979638107	4.61137309429946	6.84441008184937	2.03262404049059	3.01691322537776	1.48424556891967	TRUE	TRUE	1.2496141899021E-09	8.09125187961612E-08	0.0246895676514022	0.000144817748925027	4.90838084818716E-06	0.0498722740182153
CL33521Contig1	bta-mir-202	MIR202	8.72160121328898	0	145.538913706156	28.0777877729683	22.3990597529736	0.941347274580407	7.22175522171913	4.77349739529582	12.9034436092199	5.71529694046099	15.6024823417925	1.3868934092211	0	0	0.89032210156062	0.821861143306105	0	16.7215039345001	1.1322439958403	13.5353678436529	924.251981254022	268.123295837073	128.729593374017	22.6872722096149	339.116968447655	91.7898995450178	19.9693058257282	342.547595702116	63.3655283769873	86.9923331542792	44.085380293663	0.114692099158453		0.285101878077144	0.189588633425405	0.0110716059386821	0.664985564823622	0.0388338583153294	0.058398047069833	TRUE	TRUE	0.100569875667944	0.281312149017364	0.200627504057122	0.129382728764743	0.000127024283308368	0.677961821842842
CL35033Contig1	HIPK3	HIPK3	11.6288016177186	0	64.0905308063806	15.910746404682	1.11995298764868	0	21.6652656651574	0	0	0	0	339.788885259169	66.8192464022462	12.2665873577482	0	0	65.5219228032748	28.7981456649724	0	0	9.24251981254022	0	21.83133454881	5.67181805240373	0	17.823281465052	52.1420763227347	16.3117902715293	54.0165159934974	0	17.6341521174652	1.96835766883399		0.383283540200352	0	4.14895416014505	0	10.8247647628601	#DIV/0!	TRUE	TRUE	0.000190206657291303	0.00250780666960173	0.587492215045808	0.0145206088685819	0.273956893295496	0.0282753291429721
CL38441Contig1	ENSBTAG00000045713	0	119.195216581616	16.6821992086332	78.7779441161762	91.7207733916964	29.1187776788657	420.782231737442	22.5679850678723	226.741126276551	206.455097747519	202.893041386365	51.1414698980977	0	115.757286020793	24.5331747154965	0	0	38.0027152258994	25.0822559017501	604.901354777683	0	29.5760634001287	0	17.3145067111252	71.464907460287	0	27.6260862708306	0	0	17.6592456132588	0	0	2.06036736804956		1.97126373220481	2.40116553207005	0.490171061174921	1.21808436529414	0.248658286137429	0.204138804521462	TRUE	TRUE	0.189105423912131	0.42520894390837	0.418544645868918	0.328124284621624	0.363404062418846	0.825721568818232
CL40254Contig1	ENSBTAG00000037928	0	52.3296072797339	50.9246081105644	412.582792066075	68.3226169142228	105.275580838976	64.0116146714677	98.3964148959231	35.8012304647186	767.754894748586	418.169226143729	68.4775613889783	830.749152123439	1700.59687674449	691.017754486483	81.0193112420165	0	0	11.1476692896667	1.69836599376046	14.5765499854723	0	1.92203079453099	38.393036620321	6.80618166288448	0	18.7144455383046	9.98465291286409	32.6235805430586	3.11633746116331	14.6870172857874	0	37.798287527269		0.488535461488298	1.875887481069	4.8029460568644	3.83981845525442	9.83131509477832	2.56035935275146	TRUE	TRUE	0.0000845849514825581	0.00128228436865572	0.356855590502764	0.159472583061981	0.0102243337873299	0.0142409586217682
CL4308Contig1	A5PK70_BOVIN	NME3	400.224589009816	1504.90997071565	3297.991897745	252.700089956715	398.70326360293	889.573174478484	1214.15759665153	928.445243385037	802.778527402182	488.657888409415	846.868069329517	443.112444246141	195.752158474186	481.122815253903	218.128914882352	392.849626500318	93.0411303806502	1267.11840925878	683.875373487544	184.289239102043	1085.68799397972	626.582039017102	763.343904568735	83.9429071755753	699.937422875961	238.831971631697	440.434134045227	485.58944885245	560.940743009396	359.267038221569	335.048890231838	1.58868620223462		0.397136339162092	0.442053891097009	0.192881579535996	1.11310360575335	0.485681013082188	0.436330464272892	TRUE	TRUE	0.00137039446087706	0.0121397088444419	0.0657004226684042	0.0900825888038884	0.000617463633065094	0.988485147837568
CL45135Contig1	ENSBTAG00000047452	LOC100296544	6.78346761033587	10.5361258159788	9.34653574259717	24.3340827365725	22.3990597529736	363.360047988037	2.70815820814467	183.779649718889	244.243754031663	60.9631673649172	32.9385738326731	475.010992658227	121.403982899856	481.122815253903	232.374068507322	0	2.62087691213099	1.85794488161112	3.67979298648099	0	0	3.84406158906197	5.26963247729896	35.1652719249031	0	8.911640732526	0	8.78327168466963	4.15511661488441	0	19.5935023527391	25.8063067776247		11.6102719503526	14.6794405829048	36.842013637091	1.26434941797027	3.17322572586013	2.50976959435334	TRUE	TRUE	0.00074451298892797	0.00749466599723868	0.0150661205418049	0.0136602593794355	0.000966850373471755	0.933937317599559
CL45319Contig1	ANK1	ANK1	5.81440080885932	0	0	43.9885341776503	24.6389657282709	124.257840244614	108.326328325787	31.0277330694228	0	371.494301129964	270.443027257737	0	0	286.220371680792	75.6773786326527	0	0	18.5794488161112	0.283060998960076	2.0823642836389	0	1.92203079453099	9.03365567536965	2.26872722096149	0	1.7823281465052	0	0	2.07755830744221	0	0	37.6381598671369		38.8533158933639	86.8058141646861	46.6812181784097	2.23419319995575	1.20147321033114	0.537766031314988	TRUE	TRUE	0.00247327801714725	0.0193221683946969	0.0120364184698881	0.00266636824604659	0.0143668328709304	0.328296334724127
CL45919Contig1	F2Z4F9_BOVIN/0	0	27.1338704413435	19.3162306626279	148.209352489755	0	225.110550517385	0	7.22175522171913	0	446.090479061603	43.3410017984958	78.0124117089626	0	0	8.17772490516549	2.67096630468186	13.9716394362038	0	0	0	0	0	0	0	6.80618166288448	0	6.2381485127682	0	0	6.23267492232662	16.9465584066778	0	21.3626648861756		0.895149072328147	2.18629463696651	0.0417987323871115	2.44238049789885	0.0466947167563938	0.0191185266982621	TRUE	TRUE	0.00421210350864665	0.0291322409218284	0.903766411983533	0.501228518355891	0.0201314181823177	0.375027560852116
CL463Contig2	LPCAT3/0	0	730.676368313321	1077.31886468384	3115.06684106846	655.14838136926	884.762860242457	1343.30256082624	796.198513194534	439.161760367215	446.090479061603	243.852669459669	451.605183337439	637.277521537095	192.928810034655	224.887434892051	75.6773786326527	455.311073391582	328.920052472439	1399.03249585317	1143.84949679767	193.659878378418	1400.54983559359	973.508597429945	473.514118317292	31.7621810934609	344.542839942818	231.702659045676	125.362864350405	307.414508963437	478.877189865429	257.587687781502	110.703288292976	1.4616984771544		0.56053716065486	0.240812029451092	0.172266436226747	0.429609393193054	0.307323846336062	0.715356440537508	TRUE	TRUE	0.000100676261389543	0.00147620531188817	0.277677881988381	0.00426043398426721	0.000750808926054525	0.039279652134627
CL46401Contig1	A7MBI9_BOVIN	SLC11A2	24.2266700369138	1.75602096932981	0	0	38.0784015800551	0	0	14.3204921858875	384.338284646051	0	0	0	3.76446458604204	1.36295415086091	0.89032210156062	3.28744457322442	11.7939461045895	15.7925314936945	0	0	22.1820475500965	0	9.03365567536965	13.612363325769	18.9905502330687	192.491439822562	6.65643527524273	220.836545214551	69.5982032993139	157.038107901881	64.658557764039	0.620352680775118		1.09914716601828	11.5074332582451	0.173704318300331	10.4694199412181	0.158035542164553	0.0150949663927767	TRUE	TRUE	0.00775186240987269	0.04654467956199	0.900118634269624	0.0906777368323185	0.134191524576666	0.0374104392066879
CL4733Contig1	ENSBTAG00000030920	LOC615051	16.4741356251014	72.874870227187	33.3804847949899	16.846672663781	327.026272393414	398.189897147512	603.016561013547	539.405205668428	396.320053711755	948.263017371486	535.68522706821	262.122854342788	2996.51381048946	568.351880909001	147.793468859063	0	23.5878922091789	60.3832086523614	95.1084956505856	62.4709285091671	21.5658795625938	27.8694465206993	127.223984094789	43.1058171982684	35.2681647185562	29.4084144173358	35.5009881346279	105.399260216036	7.27145407604772	9.03816448356148	13.7154516469174	12.0335832725306		8.21978113893576	14.7866264114179	24.2898955681142	1.79890755745017	2.9550538095299	1.64269353213375	TRUE	TRUE	6.3190159238502E-07	0.0000199296026896099	0.000730114218457875	0.0000267507439871405	2.51905418666249E-06	0.189163740403798
CL49372Contig1	LIME1	LIME1	127.916817794905	728.74870227187	60.0848726309818	80.4896582825091	78.3967091354076	16.0029036678669	60.4821999818977	21.4807382788312	0	0	6.93443659635224	0	1.88223229302102	4.08886245258274	4.4516105078031	2.46558342991831	18.3461383849169	186.723460601918	323.538721811367	10.4118214181945	83.182678312862	0	35.3818180618645	48.7776352506721	2.71293574758124	14.2586251720416	3.32821763762136	89.0874699445063	30.124595457912	4.51908224178074	14.6951267645543	1.46429754412098		0.192559070284424	0.0232466561521438	0.00852688910996991	0.120724804693992	0.0442819395491215	0.366800672499454	TRUE	TRUE	2.04203051579199E-06	0.000055721907699674	0.0471938492624117	0.000115940587352745	9.80953406449713E-06	0.00919234201781642
CL5585Contig1	SELK	SELK	3352.97113310887	3858.85608010225	4523.72329941703	4907.06137645576	5327.61636224477	10799.1359339863	6385.83705480514	12072.1749127031	7449.89533523748	10910.50185934	11544.1033237774	9158.35062779153	13745.001319786	11515.5996206239	17095.0746720655	3418.12049501009	4401.762773924	2896.53607043174	5007.91519360167	5287.12291615918	3306.35742093939	5300.96093131646	5777.7756090385	5523.21641943076	3157.85721018457	9150.4727041577	11120.6845331722	3518.32768625909	5465.01712772672	5037.64692902508	7377.9333109239	1.65006117958203		1.75234540752819	2.68266124707285	3.29217786916993	1.53089752485325	1.87872656556551	1.22720595929215	TRUE	TRUE	0.000293581243795082	0.00353523639592802	0.128883455280636	0.0134858302141982	0.00265564672716389	0.251859261391757
CL5613Contig1	TRIP13	TRIP13	1390.61086011885	1660.31782650133	2192.43024133494	1178.33116020557	3297.14159563771	4364.08596495477	5684.42407889567	7250.94254345435	7213.02497755394	6787.39139154246	13919.147858028	7892.81039187728	10320.2796626343	10577.8871648316	12444.9223356144	590.096300893783	518.933628601936	1335.8623698784	2847.59364953837	902.704916957465	1195.3658957552	1041.74069063579	3605.93422375172	689.693075172294	1040.41085919741	3938.94520377649	3312.68595531246	1035.17130569321	1953.9435881494	928.671400685942	2276.76497338828	3.76950755166033		2.07748263077967	5.0307218026406	5.89830394812958	2.42154698581166	2.839159211606	1.17245679238983	TRUE	TRUE	3.213125210344E-09	1.88121710112133E-07	0.0516172223542677	0.000113905897464887	0.0000213811675796316	0.0182205036555611
CL6478Contig1	bta-mir-21	MIR21	485.502467539753	579.486919878837	134.857158571759	238.661196070231	323.666413430468	458.436122720658	252.761432760169	188.553147114185	374.199864667378	466.749250137647	22.5369189381448	22.8837412521481	33.8801812743784	84.5031573533767	8.01289891404558	0.821861143306105	373.474959978666	293.555291294557	4.52897598336122	134.312496294709	162.668348700708	2.88304619179648	100.12301706868	339.174719533743	298.422932233937	167.538845771489	255.163352217638	405.285250592613	223.337518050037	414.625795683383	215.52852588013	1.15575229297573		0.796055026309862	0.657608581930578	0.0933119193196912	0.826084328590881	0.11721792619317	0.141895835735218	TRUE	TRUE	0.00188941886318228	0.0156319489162363	0.563839624943865	0.526322737021711	0.0000206015136656627	0.954591406824511
CL66Contig2	C19orf75/0	0	1172.57082978663	784.063362805759	1057.49375830528	521.310926318111	6483.40784549821	8833.60282466254	6045.51183998162	12172.4183580043	9645.32409789189	21650.4973599563	19096.5715817795	15737.7729611364	40367.2948722753	24830.2987203841	34083.3106919437	604.889801473293	803.298773568149	710.663917216254	543.477118003346	1336.87787009618	199.022259963366	2136.33722812119	4328.62667778129	2024.83904470813	727.066780351773	4428.19427999217	3543.44237818755	474.29667097216	738.571978295704	271.144934506844	1065.88652798901	9.02299768394884		5.44531464646591	15.5678887269033	28.6198891817494	2.85895117869949	5.25587427722365	1.83839245538096	TRUE	TRUE	0	0	0.0000314811801906381	3.16869332639347E-10	4.60654742639378E-13	0.00162963487335591
CL6864Contig1	EDF1_BOVIN	EDF1	532.986740812104	2994.01575270732	6032.52121215057	796.473246493201	1724.72760097897	1750.90593071956	1283.66699066057	1186.21410273101	1020.29371967189	1161.15782840366	1143.31523382357	1481.20216104813	615.489959817874	1061.74128352065	464.748137014644	539.962771152111	310.573914087522	2385.60122798868	1682.51457781869	308.189913978558	2662.46187399909	1759.61919239312	1309.8800729286	114.570724658555	2843.15666346514	674.611203452218	710.019762692558	1991.29316622439	1191.47968931811	682.381418508892	719.081536345525	1.24711731979518		0.435882629190801	0.353912576362556	0.284259576074823	0.811944667351349	0.652147062163362	0.803191508469089	TRUE	TRUE	0.0015656948757542	0.0133960713305711	0.0596653689079282	0.0310562448061005	0.00572306858506009	0.630170307912076
CL69634Contig1	ENSBTAG00000045597	0	23.2576032354373	57.0706815032188	0	0	154.553512295518	1.88269454916081	13.5407910407234	31.0277330694228	775.128291096711	0	15.6024823417925	0	0.94111614651051	10.9036332068873	5.34193260936372	0	19.6565768409824	58.5252637707503	0	63.5121106509866	7.39401585003217	0	39.8986458995493	20.4185449886534	0	12.4762970255364	49.9232645643205	18.8212964671492	33.2409329190753	15.8167878462326	12.7357765292804	3.29682984382717		1.58702191673593	7.67250143440889	0.160466658960889	4.83452771099036	0.101111810283582	0.0209145166452813	TRUE	TRUE	0.000908865478475573	0.00882922655854116	0.894610918303504	0.138405514285973	0.0550062267613846	0.117940569003619
CL76226Contig1	LOC617079	LOC617079	0	0	0	0	47.0380254812445	49.8914055527616	0	0	480.192437171684	96.20749849776	0	0	68.7014786952672	1.36295415086091	0	0	7.86263073639297	0.928972440805561	0.566121997920152	1.04118214181945	0	0	28.6065763053372	4.53745444192299	0	0	0	0	3.11633746116331	0	0	16.994549899413		#DIV/0!	#DIV/0!	#DIV/0!	5.94659361476313	0.722839617427932	0.121555240572249	TRUE	TRUE	0.000157054519835609	0.00213708826144963	0.028947644242975	0.00456094741439533	0.039067006575531	0.184435729857097
CL770Contig1	ENSBTAG00000024204	LOC790397	154.081621434772	1399.54871255586	935.988793651517	355.651978457598	2136.87030043368	1718.90012338382	1254.7799697737	2556.20785518091	4101.4517186449	3302.01280735134	2402.78228063605	2591.41033512962	5003.91455099638	4940.70879687081	2180.39882672196	862.95420047141	44.5549075062269	545.306822752864	149.45620745092	123.900674876515	452.883470814471	883.173150086988	417.053770346232	350.518355638551	320.126418214587	311.016261565157	553.593533724354	166.882162008723	74.7920990679194	41.8015107364718	78.3740094109563	6.95083000173498		1.64669837788372	3.72420057888172	4.43333852143972	2.26161671675899	2.69225899592936	1.19041346660521	TRUE	TRUE	0.0000171778988741211	0.000345388779862428	0.273590306164758	0.0030356671088661	0.00124350889618779	0.0263963732298893
CL7979Contig1	A7YY64_BOVIN	LOC784359	1717.18637221645	891.180641934878	1000.0793244579	1585.45908291361	1860.24191248446	1178.56678777467	648.152531149292	1207.69484100984	1288.50101183496	2655.23170358917	1026.29661626013	1001.33704145763	1105.81147214985	795.965224102774	1239.32836537238	1605.91667402013	1771.71279260055	1141.70712975003	630.65990568305	3848.2091961647	1359.88274841842	2945.51219261874	804.748159747513	5587.87514522816	5017.57466515151	3209.97299185587	2990.9582503424	4903.57510624128	1247.57376361904	5869.15806151274	4339.96077113171	0.433233270233173		1.0958498103274	1.28401331064448	0.860988715301061	1.17170555539984	0.785681310693322	0.670545007721851	TRUE	TRUE	0.711882119054239	0.886285698327181	0.888850010688285	0.381747836301026	0.707924896289547	0.396706757556227
CL79974Contig1	INSM2	INSM2	24.2266700369138	118.531415429762	141.533255530757	124.478192460159	200.471584789114	100.724158380104	86.6610626606295	0	0	2.8576484702305	101.416135221651	2.7737868184422	0	0	0	0	10.483507648524	13.0056141712778	0.849182996880228	2.0823642836389	31.4245673626367	0	94.1005799517672	10.2092724943267	40.6940362137187	29.4084144173358	0	3.76425929342984	18.6980247669799	0	6.85772582345868	3.68502128428177		1.35161080660904	0.275088708275562	0.007317634460947	0.203526567655754	0.00541401002800926	0.0266009990261642	TRUE	TRUE	0.000364151910503319	0.004222007089834	0.839817552960203	0.325771408297494	0.00182499643460595	0.220919551045034
CL8110Contig1	PEN2_BOVIN	PSENEN	4626.32491024907	5562.19642035217	12041.0084752488	4159.2562954357	5190.98209775163	5757.27993133377	1943.55487404516	1792.44827193358	5683.04523531786	3724.46850620041	1030.63063913285	1780.77113743989	1404.14529059368	1414.74640859363	495.909410569266	3414.01118929356	3905.10659907518	8380.26038850696	7415.34898975712	2119.8468407444	5734.05929169995	8481.92189626524	1672.73190922261	2564.79612329697	5405.52447705563	1469.52955679354	1797.23752431554	5287.52955417112	2897.15505972816	2198.53351062633	1445.02079851451	0.940673881894649		0.575284543155711	0.412646806727533	0.171919029272118	0.717291663120249	0.298841732004583	0.416625129455163	TRUE	TRUE	2.50756892805626E-07	9.05866685333988E-06	0.182285446124331	0.0717640818032661	0.0000184432744479666	0.52862446534434
CL8219Contig1	CD3G_BOVIN	CD3G	38.7626720590621	75.5089016811818	24.0339490523927	774.946942533925	461.420630911256	123.316492970033	110.131767131217	90.6964505106206	890.337609036175	36.673155367958	139.555536501589	14.5623807968215	1.88223229302102	12.2665873577482	31.1612735546217	216.971341832812	583.145112949146	182.07859839789	695.480874444907	1453.49026997996	393.731344014213	239.292833919108	557.075433314462	404.967808941627	1280.50567285835	2399.90484926925	802.100450666749	931.026798574981	275.276475736092	1300.36591507241	838.601900697233	0.240051239157033		7.97048341166108	6.27557776462464	0.324675071500833	0.787352214477138	0.040734677526061	0.0517362836822806	TRUE	TRUE	9.15439106463634E-06	0.000204514985173549	0.000173231411391398	0.00143966479312962	0.0178211487591164	0.515399511013473
CL859Contig1	RL10A_BOVIN	LOC790558	309.13230967102	518.026185952293	877.239140412334	499.784622358836	271.02862301098	740.84030509478	273.523979022612	59.6687174411977	3.68669817406284	259.093461300898	22.5369189381448	2.08034011383165	0	47.703395280132	3.56128840624248	320.525845889381	191.324014585562	333.501106249196	727.466767327396	267.583810447599	476.914022327075	149.918401973417	234.875047559611	207.588540717977	240.09481366094	45.4493677358826	92.0806879741911	155.589384128434	224.376297203758	37.2824284946911	23.5122028232869	1.11239476367562		0.785546235695086	0.151806914900764	0.0234738461285438	0.193250133477425	0.0298821954226197	0.154629623715682	TRUE	TRUE	2.44971879448386E-08	1.15895210212099E-06	0.736664680897481	0.0150588939336246	1.14208224467535E-09	0.0228081170991708
CL8693Contig1	/F1MZ35_BOVIN	0	9159.61940755638	17723.5196434458	22097.8809342833	9920.8183464488	7080.34278791495	12349.5348952204	6826.36412333	4126.68849823324	5180.7326091018	5593.37060573116	5722.64380113968	7664.66642606041	5408.5944939959	5954.74668511133	3193.58537829795	3629.33880883976	4524.94398879416	10750.0690850019	8791.591566701	3762.8322605355	5905.9701602132	4831.02440205364	4770.52300123479	3543.75191914185	6544.95749103975	1669.15030920212	2671.44935713075	3163.23255957888	3626.37802564037	1920.60995275681	1904.48842868624	1.89607080868451		0.553945081642576	0.315787148579206	0.340258221298902	0.570069414900885	0.614245405501132	1.07749230084187	TRUE	TRUE	0.0000436889210678748	0.000750967832213943	0.130646096493381	0.00696431913404827	0.00628769444320827	0.153347644475073
CL8981Contig1	RM24_BOVIN	MRPL24	4887.00387984626	4829.05766565697	16738.3102955997	3914.97954181088	3903.03616195565	6977.26599918997	2540.2523992397	1708.9120675159	2737.37339424166	3343.92498491472	2248.49106636721	3786.91245387821	1910.46577741634	1587.84158575297	1152.967121521	5400.44957266441	2632.67085823558	5319.29619605264	6239.79666107592	2510.2901439267	4988.49602682171	5271.16945400123	2631.05221545141	2407.11958144014	4826.31269494703	1321.59632063361	1491.04150165437	3803.15663946195	2370.49402879156	1370.41168982001	1742.84203427614	1.22257620406046		0.491474553043293	0.28460423025738	0.239228519276099	0.579082331923521	0.48675667497891	0.840565577889528	TRUE	TRUE	1.84299406458255E-06	0.000050927291683338	0.106903152643075	0.0112398533354316	0.00126316425628555	0.229507364435095
CL90Contig5	ENSBTAG00000046605	0	2322.8531231393	3296.05135943205	3271.28750990901	1824.12027898384	4050.86995632527	3397.32231396069	3049.3861423709	2749.53449969039	1994.50371216799	2680.4742650762	2519.80089819949	1583.8322733305	1956.58046859535	1365.68005916264	885.870491052817	542.428354582029	1408.72134027041	1473.35029111762	1445.30946069015	971.422938317549	1300.11445363066	932.184935347529	2411.9860653237	1434.96996725814	135.646787379062	732.536868213637	550.265316086732	121.711050487565	961.909496345742	181.893060231675	121.479714586982	2.67632524675004		1.03949093861495	0.838928454825159	0.488625270723092	0.807057015757129	0.470062078053467	0.582439739542422	TRUE	TRUE	0.0720623020908528	0.227564380708891	0.953459098046486	0.68349259491247	0.0758332902463484	0.622297872343746
CL982Contig1	/KAD3_BOVIN	0	2592.25369394978	2697.24820889059	3265.94663234181	4098.42108859427	1883.76092522508	1582.40476856966	1877.65635764697	1446.36971077463	513.37272073825	1277.84514093807	1574.11710737196	1030.46180305128	81.8771047464144	1537.41228217111	1627.50880165281	3604.68297454057	4070.22184453943	4080.97593245883	10755.751838485	8890.6543089963	4092.58777299281	7194.16126392948	8131.0429124723	5607.15932660633	7662.68701904322	12076.164356646	7307.65652633731	2824.44922317019	5802.62035268608	9084.48507653973	8206.73846044477	0.264118245261771		0.827739460521013	0.421810556749534	0.374959299974084	0.509593388823132	0.4529919350928	0.888928202422231	TRUE	TRUE	0.00625891079823682	0.0396856497542974	0.64576167907223	0.0326114745776995	0.00882112566382074	0.0664074941915439
OAR1:100116935-100119066	RFX5	RFX5	288.781906840013	196.674348564939	397.89537875628	469.83498206767	510.698562367798	792.614405196702	666.206919203589	1393.86123942638	1874.68602151095	862.057288519533	1293.27242521969	1258.60576886815	2961.69251306857	2352.45886438594	2880.19199854861	511.197631136397	400.994167556042	295.413236176168	188.518625307411	812.122070619173	246.467195001072	311.36898871402	213.796517650415	458.282898634222	447.634398350905	548.065905050349	444.871757562056	559.619881623237	596.259234235913	570.534133024818	628.951425522925	2.6835183349501		2.07110745129712	4.60508315566769	8.02592261617916	2.22348828535359	3.87518407659273	1.74283988906938	TRUE	TRUE	7.85937736558218E-07	0.0000241162942818195	0.0820124907189498	0.00152001603333776	0.0000172414914250803	0.0793289521641579
OAR1:100419932-100420269	MEF2C_BOVIN	MEF2C	231.606965552896	1773.58117902311	898.602650681128	343.484937089312	334.865943306955	402.896633520414	592.183928180968	319.82432548482	232.261984965959	150.979094177178	414.332586632046	248.253920250577	80.9359885999039	186.724718667945	142.451536249699	101.910781769957	64.2114843472093	305.631933025029	488.846345204052	162.424414123835	392.499008039208	144.152309589824	402.750482193563	98.689634111825	61.041054320578	117.633657669343	143.113358417719	63.9924079883073	164.127106287934	65.5266925058207	45.0650554112999	2.40164483011894		0.432219009586777	0.288604983118556	0.170044833681749	0.667728574443027	0.393422847931471	0.589195764550943	TRUE	TRUE	0.00370946430799368	0.0264139441241619	0.0936004016024483	0.0140661420577004	0.00101193287904787	0.326029169927056
OAR1:100576677-100579658	OAZ3	OAZ3	1569.88821839202	2904.4586832715	3444.86603084296	1497.48201455831	3709.28429509243	3541.34844697149	1377.54980854292	4219.7716974415	5032.34300759577	6319.68959191474	2685.3605719374	10674.2251240702	14798.1102877313	6296.84817697742	9470.35619430032	2341.48239727909	948.757442191419	1138.92021242762	898.435610699282	1159.87690598687	879.887886153829	1165.71167688304	627.839069438191	1100.33270216632	1037.69792344983	605.991569811768	587.985115979774	557.110375427617	405.12386995123	185.28237191301	364.439143760947	5.90587386535878		0.958965049759084	1.72907001849402	3.90564758151035	1.8030584315126	4.0727736453915	2.25881400969064	TRUE	TRUE	1.04575412218644E-07	4.10801252985371E-06	0.902101176031654	0.120346218841767	0.000648317342080131	0.0644860519573033
OAR1:100615171-100615883	F1N7B3_BOVIN	RORC	110.473615368327	0	18.6930714851943	61.7711331005302	31.358683654163	103.548200203845	18.0543880542978	28.6409843717749	66.360567133131	38.1019796030733	19.0697006399686	4.1606802276633	75.2892917208408	84.5031573533767	1.78064420312124	14.7935005795099	112.697707221633	174.646818871445	1.1322439958403	162.424414123835	155.274332850676	365.185850960887	123.459960896719	133.854906036728	1022.77677683813	114.069001376333	113.159399679126	1523.27026074128	110.110590294437	612.33564376129	331.130189761291	0.139227165368345		1.24683312456765	0.883586368831984	0.962324986083383	0.708664496813378	0.771815383407525	1.08911253051072	TRUE	TRUE	0.988443234577752	0.998059858764749	0.762633528047932	0.847869336820028	0.698965565458306	0.599245815375461
OAR1:101879345-101879776	Q3ZBS5_BOVIN	SPRR3	77.5253441181243	200.186390503598	293.748266195911	74.8741007279155	159.033324246112	698.479677738662	767.311492307657	214.807382788312	2615.71235449758	383.877444500963	724.648624318809	2648.9664116123	169.400906371892	962.245630507805	965.109158091713	1.64372228661221	23.5878922091789	27.8691732241668	579.708925870236	287.366271142169	30.8083993751341	9.61015397265493	633.861506555104	4.53745444192299	18.9905502330687	130.10995469488	115.378211437541	5.01901239123979	68.5594241455928	0	13.7154516469174	5.99063187912241		2.23073171252816	5.16971327888622	6.22841769300602	2.31749665361023	2.79209626959002	1.20478977401778	TRUE	TRUE	0.000307485198360324	0.0036794685326109	0.0836456584691499	0.00208979733593658	0.000298945441309173	0.0920669861805546
OAR1:102538690-102538996	S10A4_BOVIN	S100A4	166.679489853967	1.75602096932981	0	0	6.71971792589208	0	287.064770063335	0	0	0.952549490076832	0	0	0	0	0	0	843.922365706179	202.515992095612	56.6121997920152	266.54262830578	1.23233597500536	0	6.0224371169131	29.4934538724994	0	74.8577821532184	2.21881175841424	240.91259477951	664.818658381506	6.77862336267111	5.87805070582173	0.205699682557443		1.30814674954781	0.00424145783787305	0	0.00324234099831629	0	0	TRUE	TRUE	0.0000139685496314268	0.00029280302732213	0.766030951081931	0.0000205218760324147	4.93455814444694E-07	6.53732149929579E-06
OAR1:102552236-102552935	S10A2_BOVIN	S100A2	401.193655811293	252.867019583492	413.918011457875	241.468974847527	123.194828641355	239.102207743423	97.4936954932082	19.0939895811833	12.9034436092199	12.3831433709988	20.8033097890567	6.9344670461055	18.8223229302102	54.5181660344366	35.6128840624248	57.5302800314273	573.972043756687	577.820858181059	1410.2098968191	431.049406713253	210.729451725917	830.317303237386	236.380656838839	38.5683627563454	260.441831767799	581.038975760695	277.35146980178	82.8137044554565	502.769110401014	225.954112089037	211.609825409582	0.319630096510986		0.492467486962776	0.0457761146029206	0.0813835342641757	0.0929525619756918	0.165256664487837	1.77786024371285	TRUE	TRUE	0.000132292955671631	0.0018478689722287	0.200059404052682	1.60838148031093E-06	0.0000075458408532115	0.0000552414745053817
OAR1:102616890-102620678	FOP_BOVIN	CHTOP	8473.52011211098	9015.41165653924	9784.48770310744	6570.20233887458	7423.04840213545	7031.86414111564	6171.89255636171	4391.61760367215	5369.67589052252	6264.44172149028	4888.77780042833	3357.66894372428	2790.40937440366	4181.54333484129	3614.70773233612	5912.46906494412	7519.29586090381	9278.57673876594	9092.48540859557	7636.02982810386	7186.98340623127	8126.34619927701	5259.09321234436	8702.83761960829	9156.1581480867	7031.28453796301	6831.72140415745	11893.8046141405	8066.12012864437	10021.0648711488	9551.83239696031	0.725888492424741		0.747898722416819	0.575134510666259	0.383459325656205	0.769000525642996	0.51271557787539	0.666729814581968	TRUE	TRUE	0.00732116784554337	0.0446605851687618	0.426277463628171	0.205765078244622	0.00954127565349799	0.580739873684121
OAR1:10263504-10264915	CLSPN	CLSPN	1723.00077302531	1250.28693016282	1118.91385032806	1076.31519796378	2307.10315455628	2609.41464513689	1215.06031605424	1656.40359616765	2310.63808059388	4553.66283731229	2551.87266745762	3783.44522035516	7915.7279082999	1575.57499839522	4419.55891214692	126.56661606914	1061.45514941305	808.206023500838	234.374507138943	820.451527753728	733.856073115693	1078.25927573188	647.411990068158	1045.88324886325	434.069719612999	705.801946016059	683.394021591587	260.988644344469	403.046311643788	307.29759244109	446.731853642451	4.36201341261258		1.32102974757888	2.02933134586518	3.24293173389642	1.53617384436985	2.45485140651822	1.59802968623335	TRUE	TRUE	0.00107219255500834	0.0100393225692908	0.550012495503461	0.0570811467025374	0.00517126796004663	0.127243199353385
OAR1:103013902-103014581	TPM3_BOVIN	LOC788816	44.5770728679215	28.0963355092769	0	39.3089028821556	0	0	1.80543880542978	0	0	0	104.016548945284	386.943261172687	75.2892917208408	43.6145328275493	131.767671030972	0	55.0384151547508	22.2953385793335	0	0	0	3.84406158906197	0	61.2556349659603	146.498530369387	62.381485127682	15.5316823088997	37.6425929342984	45.7062827637285	160.427419583216	193.975673292117	1.13404208629414		0.424305904377589	1.07346570707202	6.58027576031617	2.52993346544795	15.5083294680255	6.12993569982268	TRUE	TRUE	0.0220322647344888	0.0999061576204407	0.344252511027523	0.943124544368337	0.092893551905675	0.369659184487878
OAR1:103096044-103096712	A6QLT5_BOVIN	UBAP2L	2850.99452994402	1729.68065478986	3263.27619355821	1782.00359732439	2092.07218092773	1519.33450117278	2219.78701127592	1336.57927068283	978.818365213683	1093.5268146082	1345.28069969233	747.535547570173	525.142809752865	1087.63741238701	909.909187794954	1081.56926459083	1244.91653326222	1766.90558241218	3587.23203982105	1545.11429846007	2722.23016878685	2029.66451902472	919.927269608476	1420.22324032189	1410.72658874225	625.597179423325	772.146491928156	2180.76088399369	1489.60930643606	1434.80861176538	2006.37464092048	0.954615518173505		0.727936430588746	0.454573682406501	0.312682804857312	0.624468927923895	0.429546855629163	0.687859453723713	TRUE	TRUE	0.00582784709007844	0.0375118972071807	0.464697056061247	0.0668671833797948	0.00413192321404022	0.211178568479688
OAR1:103329801-103332976	TDRD10	TDRD10	24931.1816015873	33849.0602048014	32926.510201778	19448.547664076	19860.126329974	24203.9211240114	18605.9496093566	17315.8618014356	15051.866970155	12075.946160449	17120.2571518191	17412.4467527709	7468.69773870741	13546.4013054066	14533.6179858756	13640.4293954514	10723.317885984	13219.2778326631	17952.8607980439	10050.5312149832	15545.9183246926	9928.25006914981	12414.5013118767	11763.3506406853	3167.3524853011	4182.23299577445	4314.4794642365	2060.30458660393	8020.41384588064	2791.66305486005	2721.53747679546	2.15846650129103		0.671585321657438	0.503484727697937	0.433129207689453	0.749695848705214	0.644935488793163	0.860262851804527	TRUE	TRUE	0.0114158513846471	0.0621023940935535	0.272540152745905	0.0577845131576523	0.028158133385602	0.348489486327837
OAR1:103630502-103631816	KCNN3	KCNN3	2004.03014545351	3550.67439998487	4120.48704309355	1731.46357933304	3149.30780126809	3439.68294131681	2690.10382009037	3957.22934070023	4829.57460802232	3518.24154159878	3767.13268096835	4073.30594288237	8203.70944913211	3044.83957302328	2865.94684492364	1005.95803940667	756.122989149791	1932.26267687557	199.274943267894	785.051334931867	1574.30920806935	2660.09061963089	1065.97136969362	1036.8083399794	208.896052563756	356.46562930104	596.860363013431	243.42210097513	469.528177481939	58.7480691431496	84.2520601167781	4.49659962810812		0.853514737247622	1.24588061312968	1.40987919801399	1.45970603524356	1.65185103020072	1.13163266460366	TRUE	TRUE	0.306521055494121	0.565216393025903	0.701839251488013	0.586343547005268	0.351891979582918	0.325735841259417
OAR1:103745103-103748172	CKS1_BOVIN	CKS1B	24061.9286806628	18046.6275018024	19763.9174374176	12767.9060266278	31183.9709880898	24983.356667364	10428.2145401624	14998.3288160195	25038.2106491477	30131.5217448554	12535.7277570558	14235.76739895	42690.9106380098	15037.4731464485	14896.8694033123	9115.26194040801	11159.6938918538	9735.63117964228	16000.0229662183	7080.03856437228	11599.362364738	12528.7577341502	6121.80732934216	10397.5768536665	2250.38020261864	4596.62428983691	4557.43935178285	1650.00032362008	3261.76654268426	1561.34291453525	2404.12273868109	2.90757127524365		0.962020470239537	1.00251110221292	1.05290384606679	1.04208915841812	1.09447135340542	1.05026651948555	TRUE	TRUE	0.988703858009375	0.998059858764749	0.840295610078339	0.807852529227609	0.923719804048616	0.615160303664755
OAR1:104507226-104508117	SNORA42/A4FUB1_BOVIN	0	106.597348162421	28.0963355092769	192.271592419142	11.2311151091873	376.304203849956	154.380953031187	72.2175522171913	66.8289635341415	812.916947380855	106.685542888605	72.8115842616985	0	154.343048027724	40.8886245258274	0	874.460256477695	26.2087691213099	1.85794488161112	0.566121997920152	20.823642836389	38.2024152251662	0	0	18.1498177676919	0	0	0	0	2.07755830744221	0	0	2.38403184096462		1.40871340731507	2.42971451906795	0.447826619896123	1.72477560478312	0.317897606121074	0.184312443450316	TRUE	TRUE	0.10987650038678	0.299363958547002	0.644610065993744	0.236155161184922	0.295231513024371	0.399452615785282
OAR1:104657534-104658436	LTOR2_BOVIN	LAMTOR2	2157.14270008681	1537.39635864825	1588.91107624152	1366.45233828446	620.453955157368	1406.37282822313	1086.87416086873	873.550023339135	1334.58473901075	743.941151750006	657.037867504374	398.038408446456	361.388600260036	561.537110154697	292.025649311884	851.448144465124	1103.38918000715	2188.6590705379	1307.17569319763	1116.14725603045	1072.13229825467	1700.99725315992	694.085877724235	1000.50870444402	1649.4649345294	1334.96378173239	2003.58701784806	1119.23976324647	1273.54324246207	1301.49568563285	1455.79722480851	0.75497235000474		0.635969844714956	0.51232343772564	0.228968249008594	0.805578192084352	0.360030040592912	0.446921284774816	TRUE	TRUE	0.00343658691545423	0.0248239431101198	0.272383131425036	0.102504627800397	0.000306177497137994	0.51157820577195
OAR1:104669656-104670765	RAB25_BOVIN/MEX3A	0	19.3813360295311	29.8523564786067	16.0226327015951	0	2.23990597529736	1.88269454916081	21.6652656651574	0	0	0	12.1352640436164	0	48.9380396185465	8.17772490516549	56.9806144998797	26.2995565857953	36.6922767698339	102.186968488612	58.0275047868156	24.9883714036669	48.0611030252091	0	24.0897484676524	20.4185449886534	336.404032700074	135.456939134395	62.1267292355988	854.486859608574	330.331770883311	332.152544770884	203.772424468487	0.0892935091704041		0.296383524203214	0.139472273430359	1.31132551507713	0.470580386697644	4.42442108954082	9.40205162520634	TRUE	TRUE	0.471736578762952	0.721293442072911	0.138371407534029	0.0284455074509543	0.832470165341634	0.36858739178466
OAR1:10818467-10819384	A4IFN1_BOVIN	LSM10	4798.81880091189	8024.13781935255	4344.80390091588	4516.7801264115	7418.56859018485	6079.22069924027	5001.06549104049	6587.42640550823	6160.472648859	8538.17735430368	5615.16003389622	4250.82829926267	5533.7629414818	4593.15548840128	2818.75977354092	3091.84162111757	2311.61343649953	2328.00493665874	4047.20616313117	1800.20392320583	2846.69610226239	2969.53757755037	2223.78490542016	2206.33722238505	816.593660021954	949.980902087272	914.150444466668	602.281486948775	986.840196035048	750.167652135603	521.18716258286	3.06131487259033		1.00547337894547	1.17522185302118	0.751255812375945	1.16882443397332	0.747166288145643	0.639245952110804	TRUE	TRUE	0.427267529335187	0.683959262075319	0.888338272620865	0.692422561920077	0.369643982706472	0.545888496348382
OAR1:10828841-10831917	OSCP1_BOVIN	OSCP1	532.986740812104	2416.28485379782	1847.94363825064	338.805305793817	676.451604539802	1033.59930748929	671.623235619879	453.482252553103	825.820390990075	857.294541069149	499.279434937361	667.095729835349	111.05170528824	269.864921870461	106.838652187274	369.837514487747	149.389983991467	1399.03249585317	747.281037254601	170.75387125839	725.845889278158	1237.78783167796	350.806962060188	179.229450455958	208.896052563756	87.3340791787548	130.90989374644	168.136915106533	182.825131054914	72.3053158684918	45.0650554112999	1.9375854590534		0.425321669143753	0.412094802651463	0.180550218166784	0.968901498672951	0.424502749954553	0.438127870104413	TRUE	TRUE	0.00125493503027496	0.0114350997004363	0.054909719575412	0.0934876914645101	0.000536466471481965	0.898184717690515
OAR1:10865808-10866271	ENSBTAG00000024097	MRPS15	1327.62151802288	950.007344407426	1112.23775336906	415.551259039931	191.511960887924	346.41579704559	1430.8102533031	1465.46370035582	600.931802372242	710.125644852278	591.160719839028	55.475736368844	165.63644178585	452.500778085824	267.096630468186	231.764842412321	178.219630024907	707.876999893837	174.365575359407	354.001928218614	497.863733902166	303.680865535896	165.61702071511	966.477796129596	221.104263427871	331.513035249967	612.392045322331	42.6616053255382	272.160138274929	321.984609726878	335.048890231838	1.8812698093435		0.527518382101807	0.74509167670272	0.208129779131488	1.41244684921506	0.39454507405454	0.279334457274482	TRUE	TRUE	0.00465570428999629	0.0316476055406732	0.190335411102363	0.393184677526793	0.00035794133971608	0.688405694728886
OAR1:109145781-109146281	Q32LN4_BOVIN	CCDC19	345.95684812713	53.5586395645592	304.430021330308	1.87185251819789	295.667588739251	100.724158380104	67.7039552036168	0	0	318.6278044307	13.8688731927045	0	0	2.72590830172183	1.78064420312124	0	144.148230167205	201.587019654807	306.838122872723	110.365307032862	65.9299746627869	70.154124000381	24.8425531072665	32.8965447039417	39.337568339928	79.3136025194814	0	2.5095061956199	24.9306996893065	0	0	1.45747167718221		0.496452724894018	0.35424973243172	0.00480138637907936	0.713561865346482	0.0096713868981268	0.0135536767977794	TRUE	TRUE	0.0000152897362476478	0.000312774376974976	0.359516652166685	0.547911561087347	0.0000005278241523348	0.790293375232376
OAR1:109577199-109578699	COPA	COPA	9357.3090350576	23257.6197282886	15400.4204650165	13144.1483827856	13782.1414660047	10191.9669418821	15216.2382521622	11220.1056276428	9788.18365213683	4243.60797829229	13962.4880867552	3814.65032206264	3991.27357735107	8480.30072665661	9826.48503492457	9527.83623434767	11961.6822269658	16437.2383676136	16551.7088531915	8456.48135585759	11816.8696643264	7755.39425593253	18812.5879439573	8764.09325457425	8895.7163163189	12287.3702420068	13765.508149202	7657.75815593411	15204.6104730158	10332.8815458317	11916.7681309359	0.929409284818109		0.817465079665409	0.612528899222238	0.407880658174565	0.749302831960661	0.498957898411406	0.665896186600295	TRUE	TRUE	0.00771757114069693	0.0464787799791624	0.532502441273005	0.101066515387039	0.00881920864624305	0.260595010511517
OAR1:110087497-110087794	SLAMF7	SLAMF7	48.4533400738277	0	0	0	0	0	0	0	0	0	0	0	0	0	24.9290188436974	424.08034994595	36.6922767698339	0	0	0	0	0	0	2.26872722096149	0	0	0	10.0380247824796	12.4653498446532	74.5648569893822	5.87805070582173	0.138297219169048		0	0	0.385871523083549	#DIV/0!	#DIV/0!	#DIV/0!	TRUE	TRUE	0.0350897722438536	0.139202183192712	0.0199529276924027	0.0324769026340829	0.524464585934239	NA
OAR1:110133149-110136467	ENSBTAG00000010458	SLAMF9	1.93813360295311	0	42.7270205375871	44.9244604367493	0	54.5981419256636	169.711247710399	0	213.828494095644	24.2900119969592	253.106935766857	1.3868934092211	1.88223229302102	128.117690180926	329.41917757743	0	2.62087691213099	9.28972440805561	0	108.282942749223	26.4952234626153	9.61015397265493	1.50560927922827	0	0	0	0	0	18.6980247669799	18.076328967123	0	6.93973452213917		4.52087071991837	8.24846770337686	7.73767608655271	1.82453076285398	1.71154553313403	0.938074362997743	TRUE	TRUE	0.166779000631391	0.392507301501354	0.139481102650136	0.0639338781337097	0.0746039272590308	0.586118149508321
OAR1:110570738-110572673	PFD2_BOVIN/KLHDC9	0	7751.56534501095	14269.426396774	16962.6271534221	7774.73943433492	6847.39256648403	8875.96345201866	6526.66128162866	7947.87316316754	7036.06346519892	5067.56328720874	5384.59001706751	5442.1697377836	3826.57825171173	5040.20444988366	1924.87638357406	4858.84307922569	3813.37590715059	5610.99354246559	7315.42845712421	2507.16659750124	6149.35651527676	4428.35895059939	4946.6792869045	3511.98973804839	3328.77216228219	2802.71101037943	2624.85431020405	1854.5250785631	2960.52058810514	1794.07564998695	1486.16715345526	1.96781687224207		0.577641793887389	0.489361121161266	0.31232019915708	0.847170558535913	0.540681443867213	0.6382202950981	TRUE	TRUE	0.000534466168363723	0.0057273334633703	0.15617178564268	0.056224363369987	0.00269920420573432	0.521388924865198
OAR1:110937787-110940453	F1MWU9_BOVIN	HSPA6	81.4016113240305	29.8523564786067	82.783602291575	230.23785973834	250.869469233304	0	204.014585013565	1097.90440091804	353.923024710032	430.552369514728	386.594840246637	1826.53861994419	2749.94138010371	1245.74009388688	2437.70191407298	343.537957901952	96.9724457488467	258.254338543946	0	291.530999709447	332.730713251448	542.012684057738	55.7075433314462	360.727628132877	184.479630835525	313.689753784915	325.055922607687	90.3422230423162	166.204664595376	146.870172857874	213.569175644856	3.26964544560147		2.64815435093017	8.77011073533763	31.9265052793537	3.31178231067124	12.0561345935668	3.6403765291938	TRUE	TRUE	3.45279360658424E-14	5.10590821759612E-12	0.0455602981927919	0.00013449830985878	2.6613750461847E-09	0.0203806597387742
OAR1:111887218-111888086	CA226_BOVIN	C3H1orf226	2004.03014545351	2693.73616695193	1789.19398501146	1543.34240125416	2752.84444364045	2065.31592042941	1845.15845914924	4625.51897604165	2223.07899895989	2979.57480496033	3169.90432910752	3854.87023093005	3594.12256352364	4982.9603755475	4870.06189553659	973.083593674428	1234.4330256137	1062.74447228156	3136.31586847764	739.239320691811	1152.23413663001	674.632808880376	1139.7462243758	496.851261390567	86.8139439225998	716.49591489509	887.524703365697	175.665433693393	698.059591300581	117.496138286299	215.52852588013	3.55325197518369		0.948825896283943	1.50279289294925	2.00039937107686	1.58384472729391	2.10828918025044	1.33112112817559	TRUE	TRUE	0.0384761147699497	0.148435624791619	0.796369416402965	0.449921591704045	0.114452475042969	0.27163976332708
OAR1:112716577-112719007	RGS5_BOVIN/RGS4_BOVIN	0	1872.2370604527	1552.32253688755	1372.60553476998	2457.74235639383	665.252074663316	340.767713398107	2521.29529178269	358.012304647186	3.68669817406284	163.838512293215	429.935068973839	119.272833193015	0	757.802507878668	706.915748639133	4789.80674318798	5223.40768587707	3537.52705458758	6184.5997662787	3927.33903894297	2936.65662843778	6394.59645340459	7091.41970516517	3965.73518224069	1850.22217985041	4687.52302530868	5296.3036673348	1212.09149248441	4325.47639609467	3270.68577248881	3373.02143002403	0.208763738156284		0.93571785701775	0.14938081519637	0.247644866200494	0.159643009990709	0.264657625525892	1.65780904244598	TRUE	TRUE	6.35285482109005E-07	0.0000199748918767648	0.883494576216515	0.0000021491477425528	0.00010145020227716	1.48611183292928E-06
OAR1:112806895-112809647	RGS5_BOVIN	RGS5	492.285935150089	451.297389117761	2.67043878359919	151.620053974029	55.997649382434	1.88269454916081	222.068973067863	19.0939895811833	1.84334908703142	100.017696458067	81.4796300071388	2.7737868184422	24.4690198092733	0	0	2929.11311474296	1603.97667022417	657.712488090337	704.255765412669	199.906971229335	202.103099900879	1.92203079453099	236.380656838839	723.723983486716	97.6656869129248	119.415985815848	343.915822554208	173.155927497773	525.622251782878	112.977056044518	82.2927098815042	0.196768386703831		0.342061549310337	0.16044955885878	0.0215926274416049	0.469066339617176	0.0631249770257425	0.134575798121139	TRUE	TRUE	0.000286316251503549	0.00347237987240137	0.0232575551410996	0.00213923369525952	1.11926930030374E-10	0.276719186475995
OAR1:114798533-114802579	PBX1	PBX1	2274.39978306547	1977.27961146536	1882.65934243743	1254.14118719258	1211.78913263587	974.294429190721	719.467363963768	372.332796833074	696.785954897876	236.232273539054	364.057921308492	452.820698110689	152.460815734703	313.47945469801	345.444975405521	719.128500392841	1389.06476342943	2494.29100356293	1462.29312062775	841.275170590117	2087.57714165908	1263.73524740412	849.916438124361	1138.90106492267	607.697607458198	506.181193607477	485.919775092719	671.292907328322	1365.99458714325	1120.73239596162	805.292946697577	0.792254252054488		0.508574635100616	0.204106222955772	0.15456506375295	0.401329930493667	0.303918152981364	0.757277566134979	TRUE	TRUE	7.20944945542534E-06	0.000165915055916197	0.0912238005402857	0.000256046561563787	0.0000216236593330882	0.0216021531912609
OAR1:115749405-115750304	ALDH9A1	ALDH9A1	4961.62202355995	2735.88067021584	4491.67803401384	1304.68120518393	2286.9440007786	2148.15448059249	1848.7693367601	1833.02299979359	1041.49223417275	1997.49628069112	899.743148376703	735.053506887183	325.626186692636	392.530795447943	215.45794857767	1985.61652222755	2917.03600320179	2764.62198383735	4699.37870473518	1176.53582025598	3530.64256839036	3653.78054040341	1976.86498362672	2772.38466401494	5512.68543908509	1108.60810712623	736.645503793529	4494.52559635523	1524.92779766258	2356.70138908866	1071.76457869483	0.686632653626617		0.466923240748307	0.35513592701161	0.102673129240821	0.760587385717741	0.219892950876195	0.289109384411746	TRUE	TRUE	7.86645104611239E-09	4.23264924069167E-07	0.0505204667026674	0.0183617474231794	8.77219031201162E-08	0.552876800625551
OAR1:116855190-116858095	TADA1_BOVIN	TADA1	5420.95968745984	5858.08595368424	4691.96094278378	4860.26506350081	8227.1746472672	8537.07843316971	7849.14520660598	14583.0345426287	9261.90748778936	17276.3901015235	15617.2180195598	11950.8605072582	19343.701275377	20549.25973253	25797.9732148205	6883.08707518863	4479.07864283186	2913.25757436624	5407.03120213537	3829.46791761195	2149.19394040935	3180.96096494878	4307.54814787209	3506.31791999599	2224.60731301662	5059.13844385501	5328.4764378318	2190.79890877617	3525.61644772942	3376.88420517066	3416.12713520006	3.10490166526968		1.38408605598804	2.6644477534966	3.6460661224753	1.92505931402839	2.63427704274682	1.36841344240678	TRUE	TRUE	5.95525986268886E-06	0.000140612294560495	0.426535604499426	0.0134312151830069	0.0017323501891288	0.0524238939741626
OAR1:117083970-117084628	MAEL	MAEL	10614.1886765727	17293.29450596	21171.2386763744	14148.3972587987	17772.5339609969	19323.035505312	12921.5255304609	17494.8679537592	13454.6049862423	12563.1752246233	21020.0109326927	12284.4083721759	24023.8718719738	18915.0777056478	20600.2727859096	9416.88498000135	6337.28037353274	8553.0492624968	6684.20242944324	7871.33699215506	8724.93870303797	3498.0960460464	11566.8432876712	3963.46645501973	748.770266332423	3302.65405547414	5318.49178491894	727.75679672977	5473.32736095649	207.877783121914	707.325434933881	3.25511084123785		0.980549561376618	0.986160447742066	1.15870423877919	1.00572218538099	1.18168860037268	1.17496523150181	TRUE	TRUE	0.899048711871682	0.971132196885648	1	0.938443239445728	0.704693223639325	0.93729405764314
OAR1:118000212-118003076	MPZL1_BOVIN	MPZL1	2539.92408667005	1043.07645578191	737.041104273377	1460.04496419435	584.615459552611	873.570270810617	729.397277393632	720.798106689669	1374.21674438192	733.939382104199	409.131759184782	381.395687535802	50.8202719115675	414.338061861718	450.502983389674	1767.00145810812	5233.89119352559	2970.85386569618	2109.37056425049	3203.71745037845	2403.05515126046	3090.62551760583	897.343130420052	4285.62572039626	3686.87968096291	1643.30655107779	1710.70386573738	3234.75348615405	2110.79924036128	2905.76988146502	2871.42776979391	0.302238998749248		0.633262640196334	0.562162287512047	0.225181336911755	0.887723752877253	0.355589170461628	0.400562865766639	TRUE	TRUE	0.00592002113065204	0.0379148775370106	0.212568045998736	0.128437211447563	0.000146325509199862	0.717204492546328
OAR1:119210697-119211839	Q2KHV0_BOVIN	KCNE1	6952.08523379279	8002.18755723594	10558.9149503512	3202.73965863658	7732.15542672648	8022.16147397423	2410.26080524876	2405.84268722909	3858.12963915676	3863.54073175163	1615.72372695007	1673.98034492987	284.217076246174	686.928892033901	245.728900030731	842.407671888757	3546.04646211323	5048.03624333742	7464.88466457513	2605.03771883227	1868.22133810813	1741.35989984507	2041.60618263354	2390.10412728293	192.618438078268	454.493677358826	332.821763762136	266.007656735709	874.652047433169	63.2671513849304	13.7154516469174	2.20591533018402		0.628125665278892	0.345210785813756	0.0849812039133781	0.549588728651106	0.135293315670593	0.246171925691876	TRUE	TRUE	6.55031584528842E-14	9.18306205796811E-12	0.215763539557548	0.0183044791898756	8.98320296256453E-09	0.193285380508072
OAR1:119265406-119265894	MGC134427	MGC134427	7.75253441181243	293.255501878078	56.079214455583	1.87185251819789	0	0	5.41631641628934	9.54699479059164	0	0	24.2705280872328	0	0	0	0	0	18.3461383849169	29.7271181057779	0	54.1414713746115	40.667087175177	0	52.6963247729896	11.3436361048075	8.13880724274373	0	6.65643527524273	15.0570371737194	14.5429081520954	54.2289869013689	33.3089539996565	1.25345430413818		0.0153075381141557	0.0710278569324975	0	4.64005749342633	0	0	TRUE	TRUE	0.000067462753177594	0.00107947469246787	0.0142124236084283	0.0922083982100298	0.0011796209789342	0.399546895386813
OAR1:120271881-120274114	TM50B_BOVIN	TMEM50B	3502.20742053626	2528.67019583492	2856.03427905934	3835.42580978747	3093.31015188565	3475.45413775086	3474.56698104961	7976.51414753931	5414.83794315479	8068.5704556958	5973.15032318291	3690.52336193735	10925.4173448405	13509.6015433334	12423.5546051769	6421.20111265059	3665.29636161519	2946.70058223524	4088.53306897934	3466.09535011696	2840.53442238736	2612.03984976761	3996.63983171146	4134.75536020232	2578.64542807597	4178.66833948144	4055.98789438124	1444.22081557925	4214.32702664652	4009.55571901996	2541.27725515026	1.69243076065337		1.17128063525726	2.3151804467375	3.42209116049674	1.97662317385533	2.9216663005319	1.47810990945396	TRUE	TRUE	0.0000145643932901729	0.000300815581398001	0.677438228236575	0.0356917880289776	0.00385333458484895	0.0578645393712566
OAR1:120291934-120293408	Q05FF0_BOVIN	IFNGR2	6262.10967114149	16294.996584896	11173.115870579	7761.63646670754	4746.3607616551	4830.99421314665	5447.00887598165	3336.67467931178	4286.70830189156	3191.99334124746	3652.71447712854	2811.23294049117	1246.97889412643	2273.407523636	1876.79899008979	2979.24664448463	3162.08799448604	6238.04994000934	3533.16738901967	3592.07838927711	5861.60606511301	3161.74065700347	4468.64834074952	3262.42974374263	3060.19152327164	1306.44653138831	1795.01871255712	3514.56342696566	3909.96473460623	1520.67117435922	1592.95174127769	1.59505401424955		0.50665246656152	0.321701649605264	0.182516253173429	0.634955261914632	0.360239543314781	0.567346339060994	TRUE	TRUE	4.64260246912929E-08	2.01544341848763E-06	0.0624142515242721	0.00376668425438971	0.0000118644263785863	0.205644677296767
OAR1:120483422-120484733	Q08DU4_BOVIN	IL10RB	862.469453314132	287.987438970089	101.476673776769	954.644784280922	55.997649382434	391.600466225449	480.246722244322	334.144817670707	5.53004726109425	317.198980195585	178.56174235607	19.4165077290954	0	234.428113948077	85.4709217498196	239.983453845383	2010.21259160447	1183.51088958628	1121.48767787982	2909.06290424355	1164.55749638007	1602.97368263884	644.400771509702	2543.24321469783	3836.09114707988	1673.60612956838	2074.58899411732	4145.70423516407	1599.7198967305	4276.18157128502	4275.30221336767	0.130208809719194		1.12774931104536	0.500487172481537	0.203274889713953	0.44379293126556	0.180248294300024	0.406154045279656	TRUE	TRUE	0.0130279342644271	0.0682247647343077	0.832923765972951	0.0832489729162728	0.0000102011059526325	0.0417259976780701
OAR1:120703177-120703913	OLIG1	OLIG1	15.5050688236249	251.110998614163	24.0339490523927	56.1555755459366	135.51431150549	509.268875548	69.5093940090466	479.73648822723	159.449696028218	151.931643667255	275.643854705001	153.251721718932	1528.37262193307	1515.60501575734	2101.16015968306	0	7.86263073639297	103.115940929417	4.24591498440114	117.653582025598	46.8287670502038	61.5049854249916	8.28085103575551	12.4779997152882	8.13880724274373	28.5172503440832	86.5336585781555	11.2927778802895	22.8531413818643	12.427476164897	130.296790645715	11.9652067078108		1.98808217675046	2.75269642724348	13.6720864058632	1.38459891619912	6.87702277388268	4.96679774440447	TRUE	TRUE	1.06056889270789E-07	4.14489852927603E-06	0.326752260651395	0.23012667808357	0.000142532319032885	0.785765616002787
OAR1:12114394-12116316	A4IFM5_BOVIN	CDCA8	8888.28070314295	8249.78651391144	21633.2245859371	13162.8669079675	22362.1013043812	26926.297442098	7084.54187250646	14258.4367197486	15787.3632558806	18592.8134968097	12344.1639460815	35064.8260653371	19704.1487594905	17775.648035528	25885.2247807735	4880.21146895165	4319.20515119187	6727.61841631387	8627.1331263052	6555.28276489527	7517.24944753271	8718.33168399256	6818.90442562486	4417.21189921203	2097.0993328803	2197.61060464091	3104.11765002153	1266.04587569024	3332.4035251373	811.175262399643	2261.09017150609	3.87732556055205		1.34511524429503	1.17966363608141	1.90404761610628	0.876998191110134	1.41552749787189	1.61405976913141	TRUE	TRUE	0.0936551933815389	0.268457139385349	0.343348839043533	0.449052167822859	0.0438745875876128	0.863858328128236
OAR1:121198942-121200100	C21orf63	C1H21orf63	93.0304129417491	35.1204193865962	0	175.954136710601	0	0	41.525092524885	0	0	0	26.0041372363209	0	0	0	0	193.959229820241	269.950321949492	130.056141712778	103.600325619388	145.765499854723	142.950973100622	0	18.0673113507393	52.1807260821143	46.1199077088811	19.6056096115572	13.3128705504855	195.741483258352	87.2574489125727	65.5266925058207	7.83740094109563	0.265702342468789		1.27279252864077	0.152188655921253	0	0.119570670393372	0	0	TRUE	TRUE	0.00239483504278315	0.0188539280210043	0.881398538351945	0.0592021872805311	0.0000281571828854233	0.0376297201593542
OAR1:121406527-121407166	URB1	URB1	145.360020221483	100.093195251799	93.4653574259717	106.69559353728	85.1164270612996	62.1289201223068	357.476883475097	329.371320275412	25.8068872184399	3.81019796030733	76.2788025598746	119.272833193015	107.287240702198	185.361764517084	135.328959437214	0	81.2471842760607	91.0392991989449	1.1322439958403	58.3061999418893	117.071917625509	282.538526796055	334.245259988677	247.291267084803	189.905502330687	942.851589501251	383.854434205664	273.536175322569	668.97377499639	571.663903585264	451.630229230636	0.43910226149261		1.35301929376204	0.963211910217636	1.21102273881325	0.711898133794859	0.895052084176885	1.25727550289492	TRUE	TRUE	0.958054526818536	0.989927055535468	0.60788045022446	0.308895999392007	0.832030087611047	0.0978437659255916
OAR1:124956919-124958714	E1BJL3_BOVIN	BACH1	629.89342095976	287.987438970089	88.1244798587733	788.04991016131	454.700912985364	477.263068212266	550.658835656083	1346.12626547342	503.234300759577	1132.58134370135	1102.57541882001	1377.18515535655	3587.53475049806	2600.51651984262	4302.03639474092	433.942683665623	1132.21882604059	895.529432936561	559.894655943031	837.11044202284	746.79560085325	872.601980717068	841.635587088606	1158.18524630084	1093.31310627524	974.933496138344	900.837573916182	1234.67704824499	1173.82044370485	865.404249301012	1171.6914406938	1.3772193821896		1.69283847501157	3.04510112959185	8.84732343190021	1.79881375248813	5.22632463905911	2.90542844239989	TRUE	TRUE	1.16451029930076E-08	6.02114875986048E-07	0.27518116054403	0.0221091520304437	8.74367241276062E-06	0.156995015675804
OAR1:125160821-125161987	Q0VC45_BOVIN	C1H21ORF7	290.720040442966	233.550788920864	280.396072277915	160.979316565018	412.142699454714	348.29849159475	337.617056615369	315.050828089524	473.740715367074	506.756328720874	601.562374733556	1044.33073714349	274.805914781069	327.108996206619	46.2967492811523	85.4735589038349	1619.70193169695	191.368322805945	3.39673198752091	122.859492734695	17.2527036500751	1.92203079453099	569.120307548288	45.3745444192299	21.7034859806499	1.7823281465052	135.347517263269	22.5855557605791	292.935721349351	0	0	1.9260894688904		1.17350194378046	1.76822568727544	1.5775556263956	1.5067939994876	1.34431445534165	0.892168707732307	TRUE	TRUE	0.68286133359273	0.868481401467375	0.792273138720416	0.276427640067708	0.305384057711697	0.34965692892872
OAR1:127773542-127775653	A7MB07_BOVIN	ADAMTS1	858.593186108226	159.797908209013	0	1012.67221234505	89.5962390118944	197.682927661885	714.953766950194	9.54699479059164	182.49155961611	17.145890821383	36.4057921308492	9.7082538645477	82.8182208929249	13.6295415086091	46.2967492811523	1656.87206490511	4992.77051760954	988.426677017117	166.439867388525	1911.61041238051	1356.8019084809	434.378959564003	320.694776475623	2183.64995017544	963.092190391341	633.617656082599	676.737586316344	1580.98890324053	2106.6441237464	311.816674682871	262.552931526704	0.178132001488051		1.48388852564536	0.180866347955143	0.112274719209993	0.121886748788277	0.0756625024519034	0.620760691413079	TRUE	TRUE	0.0000213895892059446	0.000420121224493624	0.429839588308746	0.000124422906682204	8.14309919336909E-07	3.89493016499947E-06
OAR1:128748138-128749868	A4_BOVIN	APP	5452.93889190856	1443.4492367891	2184.41892498414	6373.6578244638	1415.62057638793	1090.08014396411	2393.10913659718	467.80274473899	1776.98851989829	911.589862003528	416.066195781134	529.79328232246	227.750107455543	496.115310913373	622.335148990874	4456.1311190057	15849.7531261122	7012.81295564118	5383.53713922169	6737.48963971368	5649.02810942458	5551.78595000276	3832.52842027557	8192.37399489195	10127.3891457208	4631.37968869376	4010.50225333374	9714.29848324461	5971.94135474262	6916.45537104542	6060.2702777022	0.24997648491548		0.93101314795935	0.295054776076332	0.154941667513046	0.316917947639139	0.166422641670159	0.525128484864661	TRUE	TRUE	1.56751092106333E-08	7.90532487946164E-07	0.859773656206429	0.00353955939670126	1.86125169903724E-06	0.0035840421673456
OAR1:128915942-128916968	A4IFI9_BOVIN	JAM2	641.522222577478	872.742421756915	795.790757512559	1020.15962241785	362.864767998172	240.984902292584	1243.94733694112	100.243445301212	16.5901417832828	10.4780443908451	156.024823417925	13.868934092211	3.76446458604204	49.0663494309929	0	609.82096833313	1370.71862504451	702.303165249004	1325.857719129	1116.14725603045	587.824260077558	495.883944988995	1290.30715229863	710.111620160947	607.697607458198	323.492558590694	894.18113864094	875.817662271343	1059.55473679553	831.511132487656	730.837637757168	0.435749002921395		0.931132418087262	0.0919901492405971	0.0216552430049679	0.098793842265275	0.0232568886919996	0.235408282123006	TRUE	TRUE	2.07378558769733E-12	2.20066094205576E-10	0.902639192626193	4.71516135452972E-07	5.49119703527719E-14	3.11190458725759E-07
OAR1:13200238-13203238	MYCBP_BOVIN	MYCBP	3365.56900152807	2791.19533074973	3565.03577610492	2423.11308480716	2884.998896183	3296.59815558058	1887.58627107684	1730.39280579473	2447.04591303421	4665.11112765128	2426.18600414874	2723.85865571024	2297.26451363215	2828.1298630364	3349.39174607105	2430.24340075615	1782.19630024907	1455.69981474231	1424.07988576814	1191.11237024145	1783.80632382026	1546.27377420018	1303.85763581169	1586.97469106256	322.839353962168	933.048784695472	806.538074183577	247.18636026856	1004.49944164831	297.129657397084	375.215570054954	2.46215153629051		0.809440866712572	0.869340224418345	0.863932964080929	1.07400090626638	1.06732066492969	0.993780041247909	TRUE	TRUE	0.927218946991278	0.980677791318779	0.588958233643551	0.98019352142833	0.728119179350661	0.552901707689377
OAR1:13217007-13217593	A6QPK1_BOVIN	RHBDL2	168.61762345692	170.334034024991	96.1357962095709	230.23785973834	371.824391899362	156.263647580348	66.8012358009019	109.790440091804	47.9270762628169	395.308038381885	13.8688731927045	12.4820406829899	48.9380396185465	16.355449810331	40.9548166717885	355.044013908237	673.565366417665	665.144267616781	166.439867388525	183.248056960224	130.627613350568	3121.37801031832	666.984910698126	853.041435081522	2189.33914829806	1483.78818196558	435.996510528399	180.684446084632	409.278986566115	36.1526579342459	215.52852588013	0.176399736451828		1.42234703854052	0.977207725342487	0.204666347724394	0.687038886336213	0.143893397447084	0.209439960836027	TRUE	TRUE	0.077853112423062	0.238966674566228	0.592597421735154	0.725528830069964	0.00101731514376138	1
OAR1:137031439-137032995	A6QLI4_BOVIN	CHODL	261.648036398669	121.165446883757	80.1131635079758	366.883093566786	116.475110715463	0	1404.63139062437	176.619403625945	418.440242756132	183.842051584829	199.365052145127	355.044712760602	5.64669687906306	40.8886245258274	115.741873202881	340.250513328727	11048.3066230882	436.617047178614	55.4799557961749	917.281466942937	205.800107825896	274.850403617931	335.750869267905	603.481440775757	1134.00714248896	898.293385838621	1384.53853725049	1355.13334563474	1959.137483918	1046.16753897224	828.805149520863	0.179764999728354		3.0587830836644	1.5849164606768	0.838127235095089	0.518152617340255	0.274006757645272	0.528814770929431	TRUE	TRUE	0.0874304298353871	0.257125557797257	0.0131458105879666	0.379216887393195	0.901845127188056	0.086572376581285
OAR1:13817246-13818221	A4IFC3_BOVIN	PABPC4	343.0496477227	381.056550344568	469.997225913458	93.5926259098943	443.501383108877	564.808364748244	171.516686515829	38.1879791623666	366.826468319252	40.9596280733038	79.7460208580507	1.3868934092211	0	73.5995241464894	8.9032210156062	27.1214177291015	91.7306919245847	87.3234094357227	3.39673198752091	31.2354642545836	54.2227829002359	17.2982771507789	54.2019340522179	47.6432716401914	13.5646787379062	16.0409533185468	19.9693058257282	15.0570371737194	16.6204664595376	4.51908224178074	5.87805070582173	6.4889709687537		0.799817064445122	0.330197589581733	0.0526899326012678	0.412841391188383	0.0658774799182632	0.159570918334113	TRUE	TRUE	0.000167721518175012	0.00226409233147735	0.725267279983881	0.138374152311651	0.0000511500638179425	0.217565515797374
OAR1:139504865-139507044	F1MP13_BOVIN	USP25	1015.58200794743	1448.71729969709	552.780828205033	576.530575604949	967.639381328459	828.385601630758	1475.04350403613	2673.15854136566	2634.1458453679	1329.75908814726	1660.79756482636	2333.4481610145	2597.48056436901	2032.16463893362	3362.74657759446	192.315507533628	1053.59251867666	1131.48843290117	554.233435963829	874.59299912834	711.057857578094	416.119667015959	718.175626191887	1039.07706720036	1155.71062846961	873.340791787548	1295.78606691392	747.832846294729	833.100881284325	736.610405410261	1052.17107634209	2.03116828489486		0.956454309138747	2.06272140598214	2.56684595957973	2.15663350175039	2.68370996403486	1.24439779028596	TRUE	TRUE	0.00471300085454984	0.0319376346156879	0.793098006478127	0.19546805514109	0.0380005873620027	0.0904417512241038
OAR1:14127446-14135154	MYCL1	MYCL1	1397.39432772919	4743.01263815981	3547.67792401153	2610.29833662695	5710.64028402062	7277.55577978112	4771.77476275091	5248.46038612775	9660.07089058815	8364.8133471097	10642.6265662516	11873.1944763418	16235.1946434528	13928.0284676477	10790.7038709147	1785.90426440417	804.609212024214	1333.07545255598	3368.42588762491	803.792613484617	1416.57020326866	2276.64547612195	2998.42087958311	1610.79632688266	995.647419362316	1424.97135313091	2111.19938813115	421.597040864142	924.513446811782	506.137211079443	485.918858347929	5.3544354859308		1.57695788651802	2.62559408610003	4.08959474901696	1.66497413060119	2.59334430169656	1.55758834568808	TRUE	TRUE	4.86929871257313E-06	0.000117920370248542	0.256231660992875	0.0147888622025095	0.000664310860554999	0.122581370516925
OAR1:14193689-14194625	A6QQA1_BOVIN	MFSD2A	129.854951397858	1.75602096932981	0	132.90152879205	11.1995298764868	0	361.990480488671	501.217226506061	407.380148233943	402.9284343025	523.549963024594	237.158772976808	1069.10794243594	1044.02287955946	858.270505904438	0	605.422566702259	53.8804015667225	0	412.308128160503	92.4251981254022	413.236620824162	184.437136705464	864.385071186329	1093.31310627524	2707.3564545414	1491.04150165437	951.10284813994	1327.55975845557	2973.55611509173	2643.1634673845	0.383230385493808		2.88401983163629	10.457386677537	18.2843423490839	3.62597599462548	6.33988093580827	1.74846191624142	TRUE	TRUE	1.85548131470537E-06	0.0000511798013899146	0.0269523634128949	0.0000129321919869055	1.67852529577996E-07	0.00538386960971438
OAR1:142874828-142876313	ENSBTAG00000046755	0	0	0	0	0	0	169.442509424473	90.2719402714891	119.337434882395	0	43.8172765435343	105.750158094372	0	114.816169874282	166.280406405032	211.896660171428	0	13.104384560655	7.43177952644449	0.566121997920152	0	16.0203676750697	3.84406158906197	0	2.26872722096149	0	0	0	0	10.387791537211	0	7.83740094109563	17.7303742227793		#DIV/0!	#DIV/0!	#DIV/0!	1.03538663264635	1.89821258319616	1.8333369616184	TRUE	TRUE	0.000244404870624826	0.00306629788835629	0.00275041254647768	0.00339495524907132	0.0014163239355088	0.918581184784839
OAR1:154032757-154034734	CHM2B_BOVIN	CHMP2B	730.676368313321	382.812571313898	475.338103480656	1299.06564762933	714.530006119857	269.225320529996	754.673420669649	1069.26341654626	1303.24780453121	849.197870403495	804.394645176859	248.253920250577	2727.35459258746	2079.86803421375	2462.63093291668	1112.79998803647	1404.79002490221	817.495747908893	1555.42018928562	1752.30954468214	924.251981254022	982.157736005334	1467.96904724757	1327.20542426247	1060.75787730427	1796.58677167724	2008.02464136489	2040.22853703897	1820.97985647309	1999.69389198798	2204.26901468315	0.710550385303658		1.433838129892	1.90050755718938	3.54889516416263	1.32546869661817	2.47510168001318	1.86734072734287	TRUE	TRUE	0.00748189307605951	0.0453513717156943	0.388915274081833	0.162861466673903	0.00615792095734785	0.532120417770085
OAR1:154599556-154600464	Q8MI11_BOVIN	HTR1F	0	0	0	0	0	0	1.80543880542978	0	0	0	0	2.7737868184422	0	0	0	0	18.3461383849169	0	711.615351385631	0	0	0	22.5841391884241	0	0	0	0	0	12.4653498446532	27.1144934506844	25.4715530585608	0.00597422346327759		#DIV/0!	#DIV/0!	#DIV/0!	0	1.53635050387759	#DIV/0!	TRUE	TRUE	0.547514483839793	0.781201265403419	0.821140291172439	NA	0.53677574227991	0.62191923422947
OAR1:155087805-155088553	ENSBTAG00000045590	0	32.9482712502028	108.873300098448	136.192377963559	0	2.23990597529736	199.565622211046	0	0	0	94.3023995176063	0	0	0	0	0	0	5.24175382426198	31.5850629873891	1.1322439958403	93.7063927637507	18.4850396250804	0	0	18.1498177676919	0	26.734922197578	0	0	45.7062827637285	0	0	2.54379335638646		0.544412057431646	0.25440018320368	0	0.467293440200158	0	0	TRUE	TRUE	0.000497195649701299	0.00542689051648967	0.656430715526567	0.577585269699402	0.00117802225670408	0.862367516803883
OAR1:15541267-15542596	FOXO6	FOXO6	9.69066801476553	7.02408387731923	0	7.48741007279155	13.4394358517842	3.76538909832163	0	0	0	0	0	0	0	5.45181660344366	30.2709514530611	0	0	1.85794488161112	474.976356255008	6.24709285091671	14.7880317000643	1.92203079453099	18.0673113507393	0	0	0	0	0	8.31023322976882	0	0	0.156359911872608		1.10795400295129	0	1.60290001403287	0	1.44672072104363	#DIV/0!	TRUE	TRUE	0.241282972652586	0.491409450233795	0.932646930408564	0.0886777351758742	0.917577342925348	0.0980885861154824
OAR1:156081316-156082058	E1BJS9_BOVIN	EPHA3	160.865089045108	7.02408387731923	0	0	2.23990597529736	0	137.213349212663	0	0	0	0	0	0	0	32.0515956561823	0	836.059734969786	81.7495747908893	0	89.5416641964729	0	0	0	24.9559994305764	0	0	148.660387813754	12.5475309780995	99.7227987572259	20.3358700880133	31.3496037643825	0.269175445479383		0.622970138993393	0	0.143181935581062	0	0.229837558205307	#DIV/0!	TRUE	TRUE	0.00480887533157437	0.0324291367792533	0.60330692016021	0.0000839869524186833	0.0542596214416409	0.000200924125470321
OAR1:156733888-156734831	PROS_BOVIN	PROS1	1491.39380747242	567.194773093528	427.270205375871	3835.42580978747	172.472760097897	239.102207743423	1408.24226823523	105.016942696508	367.748142862768	378.162147560502	802.661036027771	124.820406829899	56.4669687906306	76.3254324482112	327.638533374308	4103.55268852738	4864.34754891512	2166.36373195857	3089.32774265027	2321.83617625738	2062.93042215898	1797.09879288647	8511.96206011705	1853.55013952554	1988.58190297705	3900.62514862663	4195.77303516133	3623.72694647513	4747.22073250544	4534.89902962697	4533.93644442383	0.189927067653342		1.70622414611177	0.498898492896808	0.176574191810331	0.292399151678707	0.103488273925039	0.353928092235896	TRUE	TRUE	2.33461910370547E-06	0.0000621862746673045	0.184143336110182	0.108267476688843	0.0000164445319422246	0.00281380029195739
OAR1:156852484-156853961	STX19_BOVIN/F1MNI8_BOVIN	0	69.7728097063118	0	61.4200920227814	202.160071965372	2.23990597529736	0	43.3305313303148	4.77349739529582	0	0.952549490076832	0	0	0	0	0	82.1861143306105	188.703137673431	98.4710787253894	0	2.0823642836389	50.5257749752199	0	4.51682783768482	63.5243621869218	124.795044388737	0	0	22.5855557605791	16.6204664595376	0	0	0.627348663220179		1.41621901417274	0.0327345085551769	0	0.0231140157190293	0	0	TRUE	TRUE	0.000322746126837026	0.00381429509992002	0.766151458773023	0.0194733302656074	0.00114564250392248	0.00914736809863022
OAR1:156891952-156894682	F1MNI8_BOVIN	ARL13B	496.162202355995	1490.86180296101	544.769511854235	892.873651180392	344.945520195793	105.430894753006	642.736214733002	548.952200459019	846.097230947421	560.099100165177	1653.86312823001	441.03210413231	2913.69558959654	2150.74165005852	3085.85640400911	139.716394362038	644.735720384224	640.990984155837	248.810618085907	1211.93601307784	682.097962165468	295.992742357772	1956.53925835714	814.473072325176	941.388704410692	896.511057692116	2471.75629887347	1149.35383759391	1171.7428853974	910.595071718819	1353.91101257427	1.14823084031163		0.58831405505408	1.06910722635686	2.54503152296821	1.81723896815381	4.32597436879909	2.38052036336971	TRUE	TRUE	0.000533552213564215	0.00572155184243843	0.158003753143613	0.967071204973133	0.0636400155241102	0.155732876412205
OAR1:160683556-160687002	MINA_BOVIN/CRYBG3	0	9558.87492976472	12681.9834404999	34037.4127357553	12163.2976632499	20686.6516348588	28192.4095264086	17762.8096872209	14759.6539462547	10892.3497552686	12547.9344327821	17711.4178716582	10168.0090297045	7601.39511536539	19097.7135618631	12742.2899175356	8588.44894754879	5343.96802383509	6711.82588482018	13019.6737081677	7336.16937125986	7642.33154899575	9128.68525862492	12546.2421238092	7364.28855924101	1519.2440186455	5869.20658644162	3993.86116514564	1421.63525981867	8288.41886754068	1199.81633519279	2022.04944280267	2.51622439015893		1.05020774843031	0.745110256238614	0.661126487845706	0.709488439170528	0.629519720106672	0.887286790525652	TRUE	TRUE	0.222678748314193	0.470969405258018	0.715732624151638	0.596489747345514	0.316251500273811	0.324593363339524
OAR1:161266139-161269256	Q0IIK9_BOVIN	CLDND1	699.666230666071	417.932990700494	847.864313792743	1233.55080949241	1225.22856848766	1711.36934518718	917.162913158329	1035.84893477919	1797.26535985563	1537.89115172904	2190.41515987276	5245.92432037881	6427.82328066678	3705.87233619083	7362.07345780477	737.209445545576	1732.39963891859	667.002212498393	1502.77084347904	1942.8458766351	826.897439228598	419.002713207755	2880.23055116369	559.241259967008	1288.64448010109	930.375292475714	1861.58306530955	1591.02692802301	1693.2100205654	1098.13698475272	1567.48018821913	1.82080530757793		1.94126406264511	2.5037683816803	8.67798854629904	1.28976187725267	4.47027723496547	3.46597097790458	TRUE	TRUE	5.85160808697083E-11	4.80744210629039E-09	0.085927457960993	0.0200884655866187	8.27065985615928E-07	0.439614383240796
OAR1:161387453-161388699	ENSBTAG00000023666	0	33.9173380516794	74.6308911965168	85.4540410751741	99.208183464488	547.657010960204	400.072591696673	695.996659493181	1546.61315607585	1156.70155211221	3436.32228545217	2561.40751777761	2115.01244906218	30658.7407048729	11004.491814051	7053.13168856324	66.5707526077945	11.7939461045895	41.8037598362502	30.0044658897681	150.971410563821	10.4748557875456	256.591111069887	94.1005799517672	201.916722665573	47.4763755826718	291.4106519536	2980.97359742953	316.197780648107	47.7838410711707	637.190596091084	284.105784114717	11.9881010527553		6.73806977635889	33.6376650267337	196.510754378628	4.99218116510969	29.1642504309028	5.84198559033303	TRUE	TRUE	0	0	0.0000120609511624935	4.3372374367022E-13	3.26893818273341E-21	9.35879106850929E-06
OAR1:161576123-161577085	DCBLD2	DCBLD2	31.0101376472497	0	101.476673776769	142.260791383039	0	0	3.61087761085956	0	0	0	0	2.7737868184422	0	0	0	0	186.0822607613	137.487921239223	0	170.75387125839	165.133020650719	0	97.8646031498379	20.4185449886534	70.5363294371123	137.2392672809	4.43762351682849	27.6045681518188	101.800357064668	33.8931168133555	135.1951662339	0.232741043843926		0.82577088669816	0	0.0157022430494882	0	0.0190152538705663	#DIV/0!	TRUE	TRUE	0.00149799961173336	0.0129473597663447	1	0.000410968176679127	0.00315417059356686	0.000299564298688504
OAR1:162955939-162957145	CC50C_BOVIN	TMEM30C	0	0	0	151.620053974029	6.71971792589208	37.6538909832163	0	0	0	0.952549490076832	0	0	0	0	0	0	10.483507648524	5.57383464483336	0	166.589142691112	54.2227829002359	221.033541371063	0	34.0309083144224	24.4164217282312	171.103502064499	286.226716835437	30.1140743474387	49.861399378613	63.2671513849304	13.7154516469174	0.185802952889081		#DIV/0!	#DIV/0!	#DIV/0!	0.00486010351592233	0	0	TRUE	TRUE	0.000188567644284321	0.00249049453094962	0.00168824431304311	0.859508478261526	NA	0.00227307456614929
OAR1:163123099-163125995	Q08E34_BOVIN	TOMM70A	2139.69949766023	1636.61154341538	2683.79097751719	2648.67131325001	1791.92478023789	2980.30547132157	2610.66451265146	2744.7610022951	3638.77109780002	2770.49019188846	5030.93375065355	4931.09951648562	4379.95454585991	8213.16171308787	8947.73712068423	3831.51665009306	2665.43181963722	1452.9128974199	1217.72841752625	2594.62589741408	1836.18060275799	1745.20396143414	4231.51487927107	2865.40248007437	2881.13776393128	3375.72950948085	3697.64979539734	2278.63162562287	2854.56511442559	2867.35768240988	2986.04975855744	1.40516780321681		1.16463711199016	1.64683421428309	3.07332060932576	1.41403205971081	2.63886542656537	1.86619914905258	TRUE	TRUE	0.000365944466414581	0.00422995264090863	0.619944068829179	0.19428493644162	0.00569544268761656	0.371422087082684
OAR1:163292980-163293430	A7YWJ3_BOVIN	LOC529036	1050.46841280058	430.225137485803	1396.63948382238	1065.0840828546	1662.01023367064	1238.81301334782	814.252901248832	615.781163993161	770.519918379133	689.645830815626	1014.16135221651	1245.43028148055	692.661483831735	417.06397016344	420.232031936613	1387.3016099007	429.823813589483	306.560905465835	2261.37432069205	433.131770996892	348.751080926518	345.965543015578	805.500964387127	331.234174260378	24.4164217282312	169.321173917994	90.9712820949839	17.5665433693393	382.270728569366	0	3.91870047054782	1.96570013504737		1.24598721484178	0.805461575556261	0.723427146209371	0.646444494744309	0.580605593373794	0.898152274625594	TRUE	TRUE	0.490481593760194	0.737728739079036	0.563732204427804	0.773982362378023	0.69050931264638	0.36108254693409
OAR1:16337756-16338369	GUCA2B	GUCA2B	348.864048531559	2881.63041067022	451.304154428263	275.162320175089	920.601355847215	916.872245441316	402.612853610841	548.952200459019	1435.96893879747	1190.68686259604	338.053784072171	1090.09821964778	280.452611660132	411.612153559996	213.677304374549	123.279171495916	34.0713998577029	977.27900772745	208.899017232536	177.000964109307	155.274332850676	1045.58475222486	137.010444409773	145.198542141536	67.8233936895311	55.2521725416612	113.159399679126	50.1901239123979	35.3184912265175	2.25954112089037	5.87805070582173	3.74593235041575		0.512368214361928	0.715749723433494	0.406562219723366	1.39694404018572	0.793496177801885	0.568022880641942	TRUE	TRUE	0.155631086780121	0.375406256840889	0.0821091166171575	0.446969162427332	0.0504504957502233	0.314201527018865
OAR1:163474001-163474720	TMEM45A	TMEM45A	1106.67428728622	470.613619780389	416.588450241474	1910.22549482094	2336.22193223515	3113.97678431199	2688.29838128494	2012.02915211719	4157.67386579936	8045.23299318892	5452.20077388194	1752.33982255086	7613.62962527003	3249.28269565242	4225.4686940067	1513.86822596984	5079.25945570986	1399.03249585317	3136.88199047556	2142.75284786443	942.737020879102	1037.89662904673	2154.52687857566	1545.00323747478	1307.63503033416	1974.81958632776	3053.084979578	1518.25124835004	2649.92562114253	1308.27430899552	2470.7406466804	1.55822585859943		3.77984417983911	7.39782711935804	6.33466592941721	1.95717780082483	1.67590663213182	0.856287370225395	TRUE	TRUE	6.12497419449909E-08	2.58551742171659E-06	0.00155200674042837	2.15088083706174E-06	0.0000291081486892851	0.0279291058024316
OAR1:16353649-16356903	GUCA2A/GUCA2B/FOXJ3	0	4019.68909252474	3109.91313668309	3906.85194040562	4131.17850766274	5875.27337320497	10050.764850695	5753.93347290471	8200.86852511822	7337.45104092856	13901.9835329263	13515.2169262905	11692.2048864385	12121.5759670554	17174.5852549984	19191.7832212407	4327.92078064995	4134.43332888664	2487.78819647729	5479.49481786915	3968.98632461575	2725.92717671186	4887.7243104923	4852.57870695273	4728.02752848375	4237.6056377219	5491.35301938252	6700.81151041101	4463.15676890998	4241.33528464326	5889.49393160075	6767.59571263608	1.98072575608079		1.75403824052926	2.91911147582612	4.08963887346805	1.66422339512126	2.33155627908891	1.40098756328265	TRUE	TRUE	6.89844756518454E-06	0.000159745309549082	0.134886012951475	0.0046050874394292	0.000526559741306628	0.104299525202285
OAR1:163568650-163571873	GPR128	GPR128	269.400570810482	607.583255388114	365.850113353089	464.219424513076	1730.32736591721	1958.94367840183	1577.95351594563	1355.67326026401	3141.06684430154	1290.22828430907	2342.10596041797	3689.82991523274	2853.46415621987	4131.11403125943	2800.95333150971	208.752730399751	201.807522234086	358.583362150946	478.939210240449	663.233024338991	305.003153813827	197.969171836692	307.144292962568	188.304359339804	86.8139439225998	537.371936171318	459.294033991748	55.2091363036377	103.87791537211	114.106826604964	92.0894610578737	6.9941403518757		3.45869456231127	4.90556748407489	8.13183543998801	1.41832919782218	2.35112852363405	1.65767476777899	TRUE	TRUE	7.06841605357944E-07	0.0000219537531940544	0.00656954627367713	0.000872631850772469	0.0000121378760553379	0.395965153927235
OAR1:163828248-163829027	A1L573_BOVIN	ABI3BP	3.87626720590621	0	0	0	0	0	19.8598268597276	0	344.706279274875	1.90509898015366	1.73360914908806	0	0	0	7.12257681248496	0	44.5549075062269	0	0	16.6589142691112	0	67.2710778085845	10.5392649545979	11.3436361048075	65.1104579419498	117.633657669343	150.879199572168	20.0760495649592	99.7227987572259	122.01522052808	64.658557764039	0.511704560817172		3.84258085255336	67.3995693988824	1.37811258244125	17.5401824932574	0.358642442494217	0.020446904850168	TRUE	TRUE	0.00378583415894485	0.0268576284971384	0.400279778935439	0.0124807933307816	0.980257349800225	0.0273626423635516
OAR1:168664504-168667230	ALCAM	ALCAM	641.522222577478	965.811533131395	104.147112560368	817.999550452476	492.779314565419	65.8943092206285	729.397277393632	66.8289635341415	1.84334908703142	325.771925606276	343.254611519436	36.0592286397486	1.88223229302102	128.117690180926	322.296600764945	3169.09656858834	2668.05269654935	1590.40081865912	3046.86859280626	4622.84870967837	1674.74459003229	720.76154794912	2719.13035828626	2198.39667711169	2455.20685156103	1192.37753001198	3595.58445451028	808.060994989606	1272.50446330835	987.419469829092	1233.41097310493	0.158441103189253		0.922915860766508	0.323272171817889	0.214005789196681	0.350272636499499	0.231880064363553	0.661998798081633	TRUE	TRUE	0.00772927698234749	0.0464821257643652	0.655009490873063	0.0154215946614351	0.0000571464586402185	0.0393685971116482
OAR1:168763311-168769568	CBLB	CBLB	1160.94202816891	1069.41677032185	1385.95772868798	1298.12972137023	1332.74405530193	881.101049007261	1020.07292506783	2157.62082267371	1631.3639420228	2337.55644864855	1332.27863107417	2830.64944822026	1014.52320593833	1289.35462671442	2355.7922807294	690.363360377128	1755.98753112776	797.058354211171	1365.48625898341	3243.28237176759	1338.31686885582	2179.58292099814	731.726109704942	2742.89121014245	3072.39973413576	1938.28185932441	3332.65526113819	3617.45318098608	1776.31235286309	4181.28084420763	5162.88786994675	0.649616603179226		0.939916566349956	1.54690963616469	1.55344246804205	1.64579462852954	1.65274506659101	1.00422315028922	TRUE	TRUE	0.293186767011565	0.550957284719182	0.881705211891024	0.254663244227716	0.201649252750026	0.159990761095954
OAR1:16891665-16892701	A4FUY3_BOVIN	LEPRE1	1.93813360295311	0	0	0	0	0	7.22175522171913	100.243445301212	0	0	69.3443659635223	0	0	0	0	3.28744457322442	10.483507648524	16.7215039345001	37.9301738606502	10.4118214181945	19.7173756000858	7.68812317812395	24.8425531072665	11.3436361048075	13.5646787379062	139.021595427406	15.5316823088997	42.6616053255382	72.7145407604772	144.610631736984	66.6179079993129	0.29924598288241		2.79460425640243	65.6254337960766	0	23.482907694615	0	0	TRUE	TRUE	0.00465500548217967	0.0316476055406732	0.704922047300176	0.0623034327556019	0.479443365520717	0.0737189958684615
OAR1:17023416-17024988	GTR1_BOVIN	SLC2A1	203.504028310076	324.863879326015	173.578520933947	826.422886784367	190.392007900276	65.8943092206285	310.535474533922	591.913677016682	197.238352312362	292.432693453587	287.779118748618	2194.75882009239	1221.56875817064	719.639791654563	734.515733787512	216.149480689506	589.697305229473	650.280708563892	178.328429344848	1009.94667756487	876.190878228813	374.796004933542	277.784912017617	617.093804101526	1645.39553090802	231.702659045676	390.510869480907	1830.68476970471	714.680057760119	589.740232552387	707.325434933881	0.815638187059597		1.48862287248625	1.46310721067507	5.20390471281436	0.982859552756593	3.49578446562692	3.55674872958442	TRUE	TRUE	0.000666156662415429	0.00689203788650655	0.421810126601193	0.643319161143044	0.000661549471898226	0.724960187418986
OAR1:171648366-171650752	MYH15	MYH15	1290.79697956677	914.88692502083	1191.01569748524	1295.32194259294	1355.1431150549	984.649249211105	1915.570572561	3207.79024963879	221.20189044377	1569.80155964662	2980.07412728237	2478.37852227811	3960.21674451623	4293.30557521188	6369.36431456468	2549.41326653554	277.812952685885	559.241409364947	1758.94104753791	891.251913397451	640.814707002788	146.074340384355	1212.01546977876	392.489809226338	78.6751366798561	495.487224728446	525.858386744176	117.946791194135	371.882937032155	36.1526579342459	259.613906173793	3.51921398924152		1.22560548393048	1.76175451800531	3.7760032884866	1.43745645813807	3.08092884537124	2.14331977009025	TRUE	TRUE	0.0000810588824035063	0.00123742335864933	0.601069910243417	0.264207380916299	0.00247536042238286	0.511130966183344
OAR1:171841474-171844921	CIP2A	CIP2A	1093.10735206555	610.217286842108	1783.85310744426	1426.35161886679	2029.35481361941	2046.4889749378	2115.07156056099	4267.50667139446	2086.67116651956	4730.83704246658	4784.76125148304	2967.25844902854	13534.1913029676	8544.35957174707	10535.1814277668	2652.1459094488	1535.83387050876	653.996598327115	1639.48930597676	2511.33132606852	740.633920978223	1700.03623776266	2166.57175280949	1776.41341401285	1209.96934342123	2759.04397079005	2587.13451031101	1274.82914737491	1728.52851179192	1736.45735140425	2087.68767568435	2.32007372829272		1.63827330911517	3.41317046753618	7.65253308109963	2.08339502850085	4.67109672026138	2.24206003007628	TRUE	TRUE	1.61968216616515E-11	1.46451853143016E-09	0.155150949719333	0.00165521693357918	0.0000020225253204893	0.0392871588532246
OAR1:172251737-172252602	MORC1	MORC1	501.976603164855	807.769645891712	304.430021330308	385.601618748765	721.24972404575	1342.36121355166	1016.46204745697	682.610127527302	458.993922670823	1160.20527891358	2373.31092510155	4719.5982715794	1609.30861053297	2480.57655456686	2412.77289522928	872.816534191083	149.389983991467	165.35709446339	31.7028318835285	351.919563934975	219.355803550954	322.901173481206	863.466921637416	267.709812073456	0	347.553988568514	501.451457401619	37.6425929342984	178.67001444003	0	58.7805070582173	5.12180183268671		1.61026772635518	2.17221641464198	5.21423366415499	1.34897842084854	3.2381159845744	2.40042089223158	TRUE	TRUE	0.0000345273869152285	0.000628110713632865	0.341830528251341	0.100138717147061	0.000495762429287462	0.398884422098488
OAR1:175249023-175249455	TAGL3_BOVIN	TAGLN3	207.380295515982	1.75602096932981	0	117.926708646467	0	158.146342129508	1.80543880542978	57.2819687435498	27.6502363054713	212.418536287133	0	0	60.2314333766726	24.5331747154965	73.0064123279709	0	117.939461045895	185.794488161112	953.066383498576	68.7180213600839	182.385724300794	0	54.2019340522179	83.9429071755753	5.42587149516249	12.4762970255364	0	97.8707416291759	153.739314750723	0	5.87805070582173	0.523017160706763		0.996521650034372	1.06635260556374	0.565794919331552	1.07007469985922	0.567769821470549	0.530588959392505	TRUE	TRUE	0.901045613248481	0.97155639126019	0.938630256497689	0.778774323729836	0.378220334135696	0.67362118934935
OAR1:176439643-176440145	BOC	BOC	29.0720040442966	38.6324613252558	32.0452654031903	67.3866906551239	53.7577434071366	45.1846691798595	50.5522865520339	9.54699479059164	0	0.952549490076832	10.4016548945284	589.429698918967	485.615931599423	98.1326988619858	153.135401468427	0	7.86263073639297	9.28972440805561	56.6121997920152	49.9767428073337	32.0407353501394	3.84406158906197	1.50560927922827	0	0	0	0	10.0380247824796	4.15511661488441	0	48.9837558818477	7.91217595227203		1.63069154257872	0.157152297654935	9.9723106060595	0.0963715660206465	6.11538745720705	63.4563461996343	TRUE	TRUE	0.0000100316096385278	0.000221521715153675	0.656819000916201	0.0469899498503594	0.030962930557875	0.0153223040906526
OAR1:176783747-176788915	U6/SIDT1	0	331.420846104981	2866.70423243091	368.520552136688	241.468974847527	1600.41281934996	306.879211513213	1014.65660865154	1747.10004667827	1583.43686575999	1105.9099579792	461.140033657424	434.097637086204	630.547818162042	215.346755836024	49.8580376873947	297.51373387681	112.697707221633	209.947771622057	1094.31382197965	285.28390685853	147.880317000643	572.765176770234	1302.35202653246	72.5992710707678	94.9527511653435	10.6939688790312	543.608880811489	105.399260216036	154.778093904444	0	0	2.76162294611488		0.66520856189581	1.0298724791909	0.27964305677059	1.54819486426305	0.420384031097889	0.271531730792812	TRUE	TRUE	0.00671218153151876	0.04179659575515	0.204084412765066	0.706318360121229	0.00312198188115468	0.344587841120751
OAR1:176789183-176791589	SIDT1	LOC790623	110.473615368327	186.13822274896	429.94064415947	175.954136710601	45.9180724935959	107.313589302166	209.430901429855	257.768859345974	274.659013967681	181.936952604675	126.553467883428	5.5475736368844	178.812067836997	0	5.34193260936372	0	39.3131536819649	167.215039345001	207.766773236696	2.0823642836389	126.930605425552	315.213050303082	180.673113507393	18.1498177676919	0	0	104.284152645469	15.0570371737194	8.31023322976882	0	0	2.06654116648085		0.555999098215574	0.868056658997247	0.19582367968325	1.56125551603086	0.352201433980248	0.22558859223482	TRUE	TRUE	0.120358965329911	0.318090141489152	0.496593057449679	0.892607971714193	0.0354869057463161	0.599079023877725
OAR1:177237777-177240334	DRD3	DRD3	520.388872392909	2096.68903737979	811.813390214154	117.926708646467	76.1568031601102	231.57142954678	444.137946135726	420.067770786032	11.0600945221885	258.140911810821	313.783255984939	2.7737868184422	570.316384785369	460.678502990989	815.535045029528	397.780793360155	65.5219228032748	621.48256289892	1065.44160008573	187.412785527501	389.418168101695	142.230278795293	347.795743501731	199.647995444611	0	69.5107977137028	239.631669908738	37.6425929342984	313.711304423773	0	54.8618065876694	1.84598493630231		0.190249444658486	0.219397163401147	0.404497450742625	1.15320790446975	2.12614260960778	1.84367675712853	TRUE	TRUE	0.0014974137007181	0.0129473597663447	0.000837266753463307	0.00222637019089325	0.0372856317877783	0.943568790456299
OAR1:177399256-177400081	TIGIT	TIGIT	19.3813360295311	161.553929178342	29.3748266195911	312.599370539047	91.8361449871917	137.436702088739	261.788626787318	143.204921858875	0	3.81019796030733	71.0779751126104	1.3868934092211	0	2.72590830172183	19.5870862343337	0	28.8296460334409	11.1476692896667	0	112.447671316501	61.6167987502681	111.477786082797	76.786073240642	13.612363325769	0	64.1638132741872	104.284152645469	12.5475309780995	54.0165159934974	0	1.95935023527391	2.05162095275431		2.86598530800037	0.777755455182984	0.0845176558314653	0.271374543690746	0.029489912455425	0.108668676340664	TRUE	TRUE	0.00315908454630154	0.023320758914026	0.340118336372109	0.399442570150438	0.0107662098623303	0.0671293126436813
OAR1:177407212-177409651	bta-mir-568	MIR568	2085.43175677754	626.899486050742	475.338103480656	1872.78844445699	427.822041281796	350.181186143911	2332.62693661528	463.029247343695	239.635381314084	316.246430705508	679.574786442519	91.5349650085926	225.867875162522	338.012629413507	529.741650428569	3740.29006318608	3661.365046247	2928.12113341913	601.787683789122	2167.7412192681	2267.49819400987	1522.24838926854	6913.75781021624	3669.66627990522	3676.02793797258	4124.30733101303	4377.7155993513	2530.83699828266	3899.57694306902	6258.92890486632	4066.631413311	0.20904882919513		1.1725067911141	0.399622497179447	0.278845684242354	0.340827447830584	0.237820101645124	0.697772738548151	TRUE	TRUE	0.000966335808666785	0.00926385037154149	0.70486585529191	0.014283727764111	0.00051140078020045	0.00317346837607553
OAR1:178842997-178843683	NEUM_BOVIN	GAP43	36.824538456109	115.897383975767	168.237643366749	39.3089028821556	0	11.2961672949649	25.2761432760169	162.298911440058	7.37339634812567	0.952549490076832	1.73360914908806	375.848113898918	0	10.9036332068873	96.154786968547	0	225.395414443265	72.4598503828337	0	2.0823642836389	0	0	0	15.8810905467305	0	21.3879377580624	0	0	33.2409329190753	0	0	3.02943302738108		0.177314889955826	0.402757429892639	1.12842843507273	2.27142475171135	6.36398012233404	2.80175696665243	TRUE	TRUE	0.175002733150475	0.405023059107765	0.123443271943988	0.150426526221631	0.766496619171441	1
OAR1:182173910-182175945	IGSF11	IGSF11	236.452299560279	574.218856970847	630.223552929409	516.631295022617	873.56333036597	1265.17073703607	653.568847565581	1040.62243217449	1233.20053922402	687.740731835473	1329.67821735054	1363.31622126434	1406.0275228867	1452.90912481773	3444.65621093804	228.477397839097	275.192075773754	234.101055083001	204.936163247095	1205.68892022693	438.711607101909	1360.79780252794	893.579107221981	1309.05560649478	1931.61025227785	2173.54917466309	2056.83850005	1633.68853334855	955.676821423415	2971.29657397084	4700.48121442211	0.789496644404574		1.72233310400717	2.23363401871561	3.99070228530643	1.2968652890192	2.31703279465609	1.78664107542613	TRUE	TRUE	0.00462336700186661	0.031483810675367	0.184325649880382	0.0768818039608231	0.00141813697571795	0.588883243805569
OAR1:182798291-182799260	PLA1A_BOVIN	PLA1A	526.203273201768	1086.97698001515	2044.22088884518	823.61510800707	1107.63350478454	2606.59060331315	1820.78503527593	1190.98760012631	1188.03848659175	1458.35326930763	1910.43728229504	735.746953591793	1102.04700756381	1129.8889910637	732.735089584391	822.683004449411	245.051991284248	755.254594374921	778.98386913813	406.061035309586	349.983416901523	230.643695343718	2095.05531204614	408.370899773069	103.091558408087	217.444033873634	440.434134045227	33.8783336408686	452.907711022401	4.51908224178074	31.3496037643825	2.81489795642386		1.303922649799	1.17866821584411	0.758821202146835	0.903940288195622	0.581952619861159	0.64379542261891	TRUE	TRUE	0.44647072950108	0.700113347081991	0.427937072654535	0.553647579794676	0.572218811650914	0.838161704898183
OAR1:18284192-18285422	VATO_BOVIN	ATP6V0B	5709.74159429985	2667.39585241198	4211.28196173593	2309.86600745619	2040.55434349589	2569.87805960451	1716.97230396372	1890.30496853714	2639.67589262899	2348.98704252947	901.476757525791	1328.64388603381	1242.27331339387	1044.02287955946	365.032061639854	2397.36895502391	2324.71782106019	2326.14699177712	3617.51956670977	843.357534873756	4671.78568124533	3746.03801854089	1046.39844906365	1728.77014237266	4860.2243917918	969.586511698829	982.933608977509	4934.94393368652	1578.94431365608	2876.39584689344	983.593818107502	0.882083350705318		0.514596219406469	0.463547750244173	0.237121040268733	0.900798981342742	0.460790482569474	0.511535306004247	TRUE	TRUE	0.000294811578193666	0.00354725647746252	0.0875602904741301	0.0787239418394785	0.000353402421237233	0.859595461156468
OAR1:183543826-183547329	FSTL1_BOVIN	FSTL1	2040.85468390962	667.287968345327	747.722859407774	3547.16052198499	636.13329698445	521.506390117545	1646.56019055196	529.858210877836	462.680620844886	538.19046189341	732.449865489705	52.7019495504018	658.781302557357	452.500778085824	439.819118170946	3132.93467828287	10056.3047118466	3056.31933025029	2983.17986804024	4689.48436675481	2820.81704678727	1791.33270050288	2621.26575513643	4131.35226937088	3000.50693682486	2691.31550122285	2551.63352217638	2815.66595148552	6450.81854460805	3353.15902340131	2968.41560643997	0.246738459526858		1.37838705923407	0.491160423807324	0.34806110284502	0.356329828052978	0.252513327452761	0.708650546692988	TRUE	TRUE	0.00129476682328422	0.011638259571689	0.414684756788106	0.0739382280282793	0.00308672968796924	0.00707360477964329
OAR1:183864722-183866598	GTF2E1	GTF2E1	1529.18741273	2246.82883025749	672.950573466996	1372.06789583905	2071.91302715006	4486.46111065022	1387.47972197279	3842.66540321314	3937.39364989911	6595.92894403702	3049.4184932459	4384.66351325251	13390.2005325515	6674.3864767659	9089.29833483237	187.384340673792	1735.02051583072	1337.72031476001	943.725370532894	2113.59974789349	934.110669054065	2452.51129382154	1226.31875793143	1529.12214692805	1036.34145557604	3267.00749254403	1661.89000705227	705.171240969191	1362.87824968209	1570.38107901881	1583.15499010132	2.91995464461293		1.57080095334997	2.93754829086621	5.65387710917961	1.87009581615128	3.59935935684395	1.9246924814	TRUE	TRUE	2.0835733027802E-08	1.00438749652316E-06	0.337417947932719	0.0095102624921207	0.000102337484520082	0.0532002162980823
OAR1:184230420-184234710	STXBP5L	STXBP5L	224.82349794256	89.5570694358202	245.680368091126	323.830485648234	33.5985896294604	493.265971880133	240.123361122161	14.3204921858875	57.143821697974	422.931973594113	190.697006399686	70.7315638702761	154.343048027724	130.843598482648	1.78064420312124	0	162.494368552121	104.044913370223	1456.06577865063	264.460264022141	155.274332850676	59.5829546304606	203.257252695817	81.6741799546138	8.13880724274373	55.2521725416612	13.3128705504855	10.0380247824796	93.4901238348993	20.3358700880133	9.79675117636954	1.06526386942084		1.46075856107364	0.917435832187624	0.479008843409029	0.628054393542846	0.327917875118914	0.522116998926054	TRUE	TRUE	0.383561959950293	0.645035688989141	0.481573114517447	0.71520240187093	0.22352779707261	0.755302674326138
OAR1:184505447-184509822	Q3SYW3_BOVIN/FBXO40	0	34.8864048531559	68.4848178038625	352.497919435093	200.288219447174	721.24972404575	476.321720937686	1819.88231587322	859.229531153248	4597.31262305636	3852.11013787071	4313.21956293109	1403.53613013175	4408.18803025523	2595.06470323918	2806.29526411908	532.566020862356	86.4889381003227	172.788873989834	441.575158377719	304.02518541128	32.0407353501394	113.399816877328	457.705220885396	156.542178246343	138.359723126643	386.765207791628	590.203927738189	70.2661734773571	43.6287244562863	38.4121990551363	103.845562469517	8.28899992695225		5.29385795702805	22.410825712775	18.4478665461188	4.23336362529763	3.48476795106066	0.823167641502956	TRUE	TRUE	3.77475828372553E-15	6.2023743369473E-13	0.0000721559245940952	1.53545717818778E-10	2.04835622531484E-09	0.000220311034450964
OAR1:186416945-186420609	MYLK	MYLK	8869.86843391489	3989.67964231732	2934.81222317551	6959.54766265974	4432.77392511347	2878.63996566688	18755.8010302073	2410.61618462439	3080.2363244295	2440.43179357684	1917.37171889139	2843.82493560786	764.186310966534	2052.60895119654	990.03817693541	8618.03594870781	73972.9404064412	16531.9935565758	25484.5478583736	30485.8131124736	10169.2364657443	14609.35606923	6981.51022778151	18124.8617682614	20531.4977376949	23273.6409370649	29036.480076488	13604.0330864555	75783.0943805694	14223.8113560049	10416.8855258337	0.177811752499029		1.56828586078693	0.467666424984529	0.315808534595529	0.29820228357467	0.201371792280945	0.67528588268011	TRUE	TRUE	1.66683794544653E-08	8.26978917024949E-07	0.238403648446601	0.0385781728571381	0.00187916080881334	0.000900266956355879
OAR1:187763805-187764885	MUC13	LOC100295610	358.554716546325	444.273305240441	194.942031202741	93.5926259098943	559.97649382434	329.471546103142	532.604447601786	95.4699479059164	429.50033727832	13.3356928610756	93.6148940507552	91.5349650085926	0	0	10.6838652187274	8.21861143306105	154.631737815728	208.089826740446	45.2897598336122	158.259685556557	96.1222060504183	1.92203079453099	248.425531072665	240.485085421918	0	0	4.43762351682849	0	43.6287244562863	0	0	2.86401614741965		1.13927435652484	0.474999878631389	0.07683546167856	0.416931949631778	0.0674424568924149	0.161758908023187	TRUE	TRUE	0.000423844738926427	0.00476934569627005	0.952283997751196	0.177449303017365	0.000716230987857812	0.14122493700738
OAR1:188396823-188398726	E1BJC1_BOVIN	OSBPL11	238.390433163232	312.571732540706	357.838797002292	597.120953305126	638.373202959747	431.137051757826	411.64004763799	758.986085852035	342.862930187844	850.626694638611	1059.2351900928	264.89664116123	1614.95530741204	708.736158447675	1333.70250813781	557.221855161539	930.411303806502	265.68611807039	6.79346397504183	464.367235251476	157.739004800686	478.585667838216	1979.87620218518	748.679982917293	1182.83998594542	1880.35619456299	2522.78896931699	1849.50606617186	1165.51021047508	1846.04509576743	2991.92780926326	0.556143170585859		1.71512080830549	2.4854542064439	3.23692214476667	1.44914235452574	1.88728521576547	1.30234632220319	TRUE	TRUE	0.0708258661632322	0.225030010297938	0.215239465460991	0.0378795521112577	0.0105128219657658	0.310227395751941
OAR1:188611377-188612708	LMLN	LMLN	0	0	0	0	0	0	0	0	49.7704253498483	0	0	0	0	0	0	779.124363854187	2.62087691213099	11.1476692896667	0	0	1.23233597500536	0	0	0	0	0	0	0	10.387791537211	11.2977056044518	13.7154516469174	0.0639985259513741		#DIV/0!	#DIV/0!	#DIV/0!	#DIV/0!	#DIV/0!	0	FALSE	TRUE	4.82600114315446E-08	2.07735559066319E-06	NA	0.0452057819537444	NA	0.0128873268362846
OAR1:188665652-188669886	IQCG	IQCG	1023.33454235924	870.986400787585	1530.16142300234	1194.24190661025	1388.74170468436	1588.99419949173	1576.1480771402	1608.66862221469	1828.60229433517	2662.85209950978	2713.09831832281	1483.28250116197	4797.81011491058	2649.58286927362	4427.57181106097	1823.70987699625	1790.05893098547	1096.18748015056	1638.92318397884	2148.99994071535	972.313084279231	1319.47414044552	1400.96943432191	1856.95323035698	1429.71713897532	2210.08690166645	1963.6484061966	1558.40334747996	1531.16047258491	1754.53368037137	2260.11049638845	1.24961203233227		1.25890396124093	1.93019419989588	2.92560579997128	1.53323387591317	2.32393088753763	1.51570541457906	TRUE	TRUE	0.00564869850743832	0.0365753228356631	0.501343437308578	0.0713303862407664	0.0092642419440433	0.194946706187937
OAR1:188729343-188730252	LRCH3	LRCH3	25.1957368383904	1.75602096932981	0	0	15.6793418270815	0	66.8012358009019	0	639.642133199902	0.952549490076832	152.557605119749	0	0	0	0	0	55.0384151547508	85.4654645541116	0	10.4118214181945	0	107.633724493735	49.6851062145331	79.4054527336523	162.776144854875	139.021595427406	361.666316621522	65.2471610861173	116.343265216764	201.099159759243	144.991917410269	0.60980855477444		2.29522815032376	22.0714441002768	0	9.61623100394769	0	0	TRUE	TRUE	2.65463624526951E-07	9.56733407168949E-06	0.404430987811432	0.0040717647574809	0.000751067637033445	0.0100840128882966
OAR1:189440152-189443739	RNF168	RNF168	527.172340003245	298.523564786067	344.486603084296	707.560251878801	712.29010014456	1197.39373326628	1326.99752199089	1393.86123942638	879.277514513986	1238.31433709988	1993.65052145127	3454.75148236976	1530.25485422609	1660.07815574859	2213.3407444797	534.209743148968	453.411705798662	356.725417269335	8.49182996880229	401.896306742309	411.600215651791	499.728006578057	1403.98065288037	691.961802393256	233.312474291987	748.577821532184	548.046504328318	240.91259477951	521.467135167994	533.251704530127	440.85380293663	2.58786450994931		2.52796566822371	3.5283621841787	5.67759207039498	1.39573184419784	2.2459134401079	1.60912961142524	TRUE	TRUE	0.000225312052950177	0.00287395115286449	0.0358799102528148	0.0075505760567048	0.000150098604765044	0.452556843523765
OAR1:189748258-189752537	PAK2	PAK2	1642.56822850276	1338.08797862931	990.7327887153	3084.81294999012	954.199945476675	1427.0824682639	2103.3362083257	2560.98135257621	1458.08912784185	2340.41409711878	4193.60053164401	3273.76189246641	8820.1405250965	6521.73561186947	8522.16315613826	282.7202332973	3007.45625667031	2265.76378312476	2326.76141145183	3821.13846047739	3056.1932180133	2033.50858061378	3977.8197157211	3278.31083428936	4340.69719612999	4607.31825871594	6577.66745781902	4720.38115396102	4348.32953747654	6356.08917306461	7256.45359633692	0.84350596039607		1.4294932289379	1.99295859462814	5.12499553945992	1.39417141283621	3.58518350119626	2.57155143778397	TRUE	TRUE	1.29148865268824E-07	4.93380952543226E-06	0.367418493942579	0.108069591983076	0.000153187600379745	0.411212436678427
OAR1:190507439-190508999	APOD	APOD	901.232125373195	911.37488308217	1273.79929977681	1312.16861525672	353.905144096983	340.767713398107	738.424471420781	62.0554661388457	40.5536799146912	2026.07276539342	230.570016828712	955.569558953338	201.398855353249	801.417040706218	528.851328327009	1073.35065315777	3441.21138562799	3671.29908606358	8053.93460341105	4091.84581735045	1282.86174998058	1809.59199305092	1617.02436589117	6077.92022495584	9012.37255346489	1003.45074648243	3126.30576760567	20422.3614199547	2833.78953135117	1635.90777152463	5070.79840888888	0.153454871196764		0.667102530421137	0.573300715945026	0.604401171203326	0.859389209006756	0.906009411809264	1.05424806631723	TRUE	TRUE	0.569992965486525	0.797784712341384	0.343983965618787	0.732797440734152	0.236352754389183	0.560595818620113
OAR1:190550187-190554666	PPP1R2	PPP1R2	3439.21807844029	5665.80165754263	4846.84639223253	4535.49865159348	5962.62970624157	4119.33567356386	3182.98861397271	5732.97037175028	5453.54827398245	6782.62864409208	7026.3178812539	12126.3025235247	19273.1175643887	12131.654896813	14947.6177631013	4585.98517964806	3424.17568569914	3400.96810578916	5205.77483187476	3542.10164646978	2533.68276461103	3238.62188878471	6182.0317005113	3299.86374288849	3418.29904195237	3504.94830010248	4398.79431105624	4037.79546875241	3176.58665207913	1658.50318273353	2319.87067856431	2.12174138680725		0.956885577982271	1.34366246823405	3.14359521212527	1.40420390812803	3.2852362753277	2.33957209228061	TRUE	TRUE	3.36579307080864E-06	0.0000857211398583781	0.847366419031834	0.431046755508359	0.00429450256762928	0.283508840517053
OAR1:190934362-190937135	C3orf21	C3orf21	8019.99684901996	16044.7635967665	14583.2661972352	6942.70098999596	7564.16247857918	8733.82001355701	6705.39972336621	4281.82716358035	5576.13098827004	3271.05494892384	5438.33190068924	4686.3128297581	1880.350060728	5383.66889590061	5032.10051802063	4120.81177253681	4924.62771789413	7719.76098309421	3283.50758793688	3684.74359989904	5401.3285784485	3207.86939607222	5508.27154805664	3648.11337130608	1920.75850928752	4849.71488664065	2875.58003890486	1621.14100237045	6295.00167154989	1687.87721730511	3509.19627137557	1.72875419651194		0.581130897356673	0.360316165162135	0.329559497201529	0.620025826885245	0.567100284463553	0.914639777688667	TRUE	TRUE	0.000145664060069661	0.00200350360209225	0.140563239368529	0.00781332153427189	0.00311889701480022	0.16287739902166
OAR1:191058876-191060793	ENSBTAG00000044535	0	46.5152064708746	194.918327595609	221.646419038733	164.723021601414	200.471584789114	35.7711964340555	158.878614877821	14.3204921858875	414.753544582069	99.0651469679905	12.1352640436164	0	222.10341057648	89.9549739568203	73.0064123279709	0	26.2087691213099	81.7495747908893	665.759469554099	37.4825571055003	52.9904469252306	0	27.1009670261089	31.7621810934609	0	17.823281465052	288.445528593852	0	10.387791537211	2.25954112089037	0	1.67326720871461		0.906718830001698	0.875023488098621	0.623647376029546	0.96504391344446	0.68780679897028	0.71272072637124	TRUE	TRUE	0.927417810510453	0.980714813584597	0.887401871873042	0.937511496942458	0.473178403066858	0.951746051125076
OAR1:19117028-19120873	SNORD38/SNORD46/snosnR61/RS8_BOVIN	0	36821.6312557046	26908.3873235253	17311.1194146818	15488.6436618284	12715.9462217631	9367.34672934963	16813.1488755648	16227.5043953081	12182.6941161906	16187.6260343657	6440.35798886214	4138.48993311576	4007.27255184175	4643.58479198313	4184.51387733492	14660.3590742943	35642.6155665254	63966.2553565485	25973.6772645766	21433.7755714952	47712.9681122701	37045.2215337902	8630.15238853647	42925.4533842019	57101.87161509	32905.342240779	41251.0388065584	75468.3798208771	29664.4162928135	73420.3994116512	45410.8807278257	0.33220539452838		0.503309987076486	0.47233587593403	0.157085600977902	0.938459176376826	0.312105074430064	0.332571818025191	TRUE	TRUE	2.65403499177808E-09	1.59044347879846E-07	0.0465980666729273	0.0427328882411447	5.6394240658336E-07	0.875738909551072
OAR1:191569899-191574875	E1BG26_BOVIN	ATP13A3	436.080060664449	437.249221363122	323.123092815502	759.972122388342	564.456305774934	497.031360978455	445.943384941156	584.753430923738	556.691424283488	718.698590262969	485.410561744656	187.230610244848	3250.6151700473	1292.08053501615	1479.71533279375	1495.78728081711	804.609212024214	373.446921203835	988.449008368586	924.569741935674	479.378694277086	934.10696614206	760.332686010279	925.640706152289	529.022470778342	697.781469356786	903.056385674597	795.513464011507	936.978796656435	1730.80849860202	1542.00863516057	0.864981892771202		1.42132893570896	1.47031803555229	3.89253373891074	1.03446710934573	2.73865791451655	2.64740936640188	TRUE	TRUE	0.00381166394059917	0.0269657577205074	0.461339317197796	0.388235674853466	0.00542336011014836	0.850406169656945
OAR1:191808635-191810195	HES1_BOVIN	HES1	2902.35507042228	1074.68483322984	2317.9408641641	2416.56160099347	3531.21177005629	2802.39083642587	2743.36426485055	4642.22621692518	4074.72315688295	5433.34229139825	4980.65908532999	6132.8426555757	14980.6868201543	11774.5609092874	9480.14973741749	391.205904213706	2890.82723408048	1319.1408659439	2435.4568350525	2934.05127564722	1551.51099253175	2448.66723223248	1702.84409480718	2416.19449032399	740.631459089679	3531.68322230005	1907.06870635704	547.072350645137	2102.48900713151	1635.90777152463	1490.08585392581	2.81491112614958		1.36936817953695	2.27931007132843	5.04785975745714	1.6644976167762	3.68626921005573	2.214643729677	TRUE	TRUE	2.24308878138402E-08	1.07114498963529E-06	0.396869627958134	0.032124273659064	0.000117544192990865	0.133761758427964
OAR1:19182341-19182930	EIF2B3	EIF2B3	575.625680077073	832.353939462329	678.291451034195	112.311151091873	85.1164270612996	257.929153235031	207.625462624425	195.713393207129	211.985145008613	347.680563878044	64.1435385162582	112.338366146909	47.0558073255255	152.650864896422	65.8838355154859	126.56661606914	167.736122376383	577.820858181059	146.625597461319	120.777128451056	518.813445477258	566.999084386641	57.2131526106744	353.921446469993	192.618438078268	55.2521725416612	119.815834954369	185.703458475872	91.4125655274571	142.351090616093	117.561014116435	1.18881527904065		0.23833750681917	0.294612713144963	0.13586281256123	1.23611561217047	0.570043776887835	0.461157331300836	TRUE	TRUE	0.00387191350274085	0.027253206004322	0.0103887634485132	0.0605860634366827	0.000444579721773434	0.575763733379726
OAR1:193751373-193756343	FGF12	FGF12	1011.70574074152	474.125661719048	710.336716437385	1965.44514410778	1009.07764187146	223.099304075556	1476.84894284156	840.135541572064	785.266711075384	670.59484101409	1265.53467883428	653.226795743138	547.729597269117	411.612153559996	1174.33485195846	2440.92759561913	2665.43181963722	2092.04593669412	1555.70325028458	5119.49259132625	2445.57074239814	3240.54391957924	5496.22667382282	4231.17626709318	8355.84210255023	6595.50530614249	9029.45445086676	7380.45772131811	3939.05055091042	10437.9502079531	10494.2798601271	0.164878416376152		1.59635013572254	1.21627702651118	0.951738407871476	0.761911186834129	0.596196527675114	0.782501343959015	TRUE	TRUE	0.52849411031778	0.767016668227371	0.217963989739039	0.667037149360076	0.972711542734985	0.404846740962313
OAR1:195326056-195326330	TMEM207	LOC100295666	40.7008056620152	1.75602096932981	104.147112560368	39.3089028821556	47.0380254812445	105.430894753006	21.6652656651574	57.2819687435498	0	0.952549490076832	0	0	0	0	0	80.5423920439982	2.62087691213099	24.1532834609446	0	91.6240284801118	41.8994231501823	0	10.5392649545979	0	0	0	0	10.0380247824796	10.387791537211	0	0	1.64149608199088		1.09193734812837	0.297917565626291	0	0.272833936980848	0	0	TRUE	TRUE	0.00266684668247175	0.0204990362951966	0.938959456144797	0.272950642927195	0.00643961226191575	0.213080390893096
OAR1:19930638-19934184	ENSBTAG00000008810	GPBP1L1	811.108912835875	1429.40106903446	2571.63254860602	1138.08633106431	1243.14781629003	803.910572491667	1429.90753390039	1188.60085142866	282.032410315807	178.126754644368	952.618227423888	443.805890950752	111.05170528824	65.4217992413239	445.16105078031	0	794.12570437569	1317.28292106228	1335.48179309364	797.5455206337	777.604000228384	1299.29281710295	701.613924120376	449.207989750376	211.608988311337	452.711349212321	934.119750292396	250.95061956199	978.529962805279	429.31281296917	233.162677997595	1.27406001765216		0.719282350509922	0.405439712249423	0.166055001412514	0.563672543837609	0.230862054789461	0.409567677747261	TRUE	TRUE	0.000158995374694881	0.00215965184063332	0.525144252198756	0.0180277924376191	0.000278945159165947	0.053204516135939
OAR1:199648733-199660790	E1BCP8_BOVIN	ETV5	3281.26018979961	6498.15559700495	5874.96532391822	4586.03866958482	4296.13966062033	3594.06389434799	2789.40295438901	4472.76705939218	2263.63267887458	1475.97543487405	2409.7167172324	2067.16462644405	2611.59730656667	2220.25231175243	2448.38577929171	3787.13614835453	867.510257915358	2259.26097603912	3334.4585677497	1197.35946309237	2407.98449516048	1189.73706181468	2157.53809713412	1259.14360763363	184.479630835525	237.049643485192	632.361351148059	143.041853150334	783.239481905712	183.02283079212	62.6992075287651	2.6240980978882		0.73137569624929	0.508903473183175	0.447833099785665	0.695816768034515	0.612316080616686	0.879996155232511	TRUE	TRUE	0.0346453587755364	0.137796909799316	0.400091479694171	0.0375949998905695	0.0378994975827364	0.164831280321809
OAR1:200399114-200400727	Q3T0W1_BOVIN	EHHADH	405.069923017199	91.31309040515	96.1357962095709	982.72257205389	407.662887504119	111.078978400488	413.44548644342	133.657927068283	247.00877766221	202.893041386365	849.468483053149	564.465617552988	208.927784525333	558.811201852975	573.367433405039	151.222450368323	1075.86997242977	228.527220438168	3.39673198752091	1593.00867698376	682.714130152971	1602.97368263884	1481.51953076062	1386.19233200747	1785.11172190846	5863.85960200211	3428.06416675	1503.19421117632	1819.94107731937	5355.11245651018	5397.03022306198	0.186936063601796		2.42385966479885	1.81390219923173	2.41203992982109	0.748352813314487	0.995123589393638	1.32975191873228	TRUE	TRUE	0.364511974813366	0.626629685518142	0.044698905208868	0.191600679813398	0.0476982808791986	0.485604739407167
OAR1:201923885-201926692	KLHL24	KLHL24	924.489728608632	426.713095547143	13.352193917996	1811.95323761555	604.774613330287	216.509873153494	1200.6168056108	410.52077599544	462.680620844886	440.077864415496	362.324312159404	382.782580945024	274.805914781069	253.50947206013	389.961080483552	2477.0894859246	3139.81054073293	1870.9504957824	1462.85924262567	3574.37829286618	1788.73566772028	1532.81955863846	3252.11604313307	2908.50829727263	6310.28854887397	2119.18816619468	6646.45062232986	9317.79650433667	2738.22184920883	9259.59951340874	8001.00668574101	0.131326817519805		2.10720041273348	0.92096153208641	0.715100727546903	0.437054551869477	0.339360567331736	0.77647187491845	TRUE	TRUE	0.0638293467259146	0.20962309205216	0.094186727185111	0.660267258232904	0.302264944293542	0.0312056005985387
OAR1:202596852-202598520	ATP11B	ATP11B	1196.79749982354	598.803150541465	1158.97043208205	2129.2322394501	1560.09451179461	2458.79908120402	1619.47860847051	2334.24022629966	2259.024306157	1777.93362322841	3107.49439974035	2715.53729525491	4534.29759388764	3750.84982316924	5239.54556768425	695.294527236964	1559.42176271794	667.002212498393	742.18593927332	2398.88365475202	1258.83119846798	1451.1332498709	1629.06924012499	1125.2887015969	713.502101613867	1308.22885953482	2006.91523548568	542.053338253897	1410.66209075326	915.1141539606	1274.55732804568	1.9733080292658		1.9717594087682	2.40610877795541	4.12248423548134	1.22028517640423	2.09076432811686	1.71334075718074	TRUE	TRUE	0.000447225810274565	0.00496300479797068	0.0809454252435832	0.0393989276023339	0.000836621906441152	0.679728759792973
OAR1:20274017-20274794	PIK3R3	PIK3R3	25.1957368383904	0	0	22.4622302183746	2.23990597529736	1.88269454916081	7.22175522171913	0	0	163.838512293215	10.4016548945284	0	0	43.6145328275493	14.2451536249699	474.213879687622	2.62087691213099	3.71588976322224	0	0	6.16167987502681	1.92203079453099	0	0	0	1.7823281465052	0	0	22.8531413818643	22.5954112089037	15.6748018821913	0.562985397038455		1.00631863382463	5.18659669407612	1.7223058455377	5.15403026411611	1.71149155709448	0.332068588927463	TRUE	TRUE	0.553671629302992	0.785632157144681	0.951984927703692	0.254227104443808	0.936087047533446	0.158985940572585
OAR1:205791383-205796378	PEX5L	PEX5L	2527.32621825085	3102.01104232111	1217.72008532123	2199.42670888252	3496.49322743918	3842.57957483722	1826.20135169222	3804.47742405077	3314.34165848249	5604.80119961208	2260.62633041083	4483.82639201182	11715.0137917628	4157.01016012579	5585.88086519133	3873.43156840167	1994.48733013168	3517.08966088985	1427.75967875462	2321.83617625738	3023.53631467566	601.595638688199	1246.64448320101	3019.67593109975	146.498530369387	566.780350588654	599.079174771845	306.159755865627	783.239481905712	56.4885280222592	203.772424468487	2.66295389941752		1.24484507965319	1.64131602697292	2.84155622246811	1.31849019110891	2.28265851623864	1.73126696856108	TRUE	TRUE	0.00202870876988248	0.0165261520101123	0.716983419720682	0.223962742632111	0.0157652596411012	0.319319916233034
OAR1:208480592-208485869	TBL1XR1	TBL1XR1	2011.78267986532	1450.47332066642	1556.86581083833	2563.50202367201	1908.39989095335	1265.17073703607	1240.33645933026	1331.80577328753	528.119513434501	1422.15638868471	1516.90800545205	2999.85044414524	5461.29699820049	2473.76178381256	2821.43073984561	3395.10838299752	5367.55591604427	2896.53607043174	4400.46628983334	6346.00515438956	2914.47458088768	3384.69622916907	2314.87426681347	4039.46881692194	4885.99728139382	3047.78113052389	4264.55619967217	5202.20634352004	3064.39850347725	5608.1810620499	5111.94476382963	0.491946860079933		1.04262399477715	0.717105979075971	2.05558967529553	0.68778963717332	1.97155416103281	2.86650751112725	TRUE	TRUE	0.00578503521791518	0.0373000519683383	0.945824060903336	0.43271337478113	0.0699986447220783	0.36672941273565
OAR1:20886631-20889312	KIAA0494	KIAA0494	2050.54535192439	2586.61888782281	2419.41753794087	3950.54473965664	2321.66254339571	2859.81302017528	3619.90480488671	2940.47439550222	2908.80485933558	4250.75209946786	5277.9730543986	2318.88578021768	13186.9194449053	9801.00329884083	7268.58963714091	2680.91104946451	2437.41552828182	2747.90047990285	2821.55203763404	2342.65981909377	2546.00612436108	2708.14138949416	6367.22164185637	3502.91482916455	3160.57014593215	6415.49016334547	5391.71257294661	3696.50262614811	4047.08358289742	5529.09712281874	4698.52186418683	1.18309038296061		1.35532246807167	1.63443203379227	3.46223559657137	1.20593590993715	2.55454748086438	2.11831114722964	TRUE	TRUE	0.0000817338761897046	0.00124648239726036	0.41924414975244	0.18598799761553	0.00381995659898552	0.539947876810539
OAR1:21020835-21021446	Q148E6_BOVIN	CYP4B1	15.5050688236249	3.51204193865962	0	5.61555755459366	49.2779314565419	0	231.096167095012	176.619403625945	305.995948447215	9.52549490076832	65.8771476653462	0	0	19.0813581120528	0	0	178.219630024907	14.863559052889	0	6.24709285091671	8.62635182503754	65.3490470140536	21.0785299091958	4.53745444192299	0	17.823281465052	0	12.5475309780995	197.36803920701	67.7862336267111	0	1.5828384857594		11.2789079666613	22.00720715207	0.752533797742913	1.95118243868289	0.0667204484660473	0.0341948795475454	TRUE	TRUE	0.00233563507038126	0.0185084924193685	0.0597822274386528	0.0307313586223981	0.514220346227441	0.667001191675538
OAR1:213071239-213072762	ECT2	ECT2	826.6139816595	172.090054994321	229.657735389531	589.633543232334	378.544109825254	867.922187163135	509.133743131198	1155.18636966159	766.83322020507	1287.84691058388	1288.07159777243	465.996185498289	8678.03198697341	2274.77047778687	4157.8042142881	1107.86882117663	1263.26267164714	460.770330639558	760.301843206765	2575.88461886132	244.002523051062	255.630095672621	456.199611606167	639.781076311141	849.148888992929	1749.35507579485	2876.68944478407	892.129452542873	1009.69333741691	1635.90777152463	3105.57012290915	1.26870689422713		1.43192765156474	2.74630296256742	9.51059566838889	1.91790622910759	6.64181298405417	3.46305407597775	TRUE	TRUE	2.80712120215298E-11	2.46526546494826E-09	0.4041520781513	0.0214987167667743	2.01182423465755E-06	0.0895777367653575
OAR1:213479407-213485300	FNDC3B	FNDC3B	3690.20638002271	3037.91627694057	2889.41476385433	4149.89703284471	7187.85827472922	3782.33334926407	5890.24410271466	5589.76544989141	6609.32815155115	6756.90980786001	8238.11067646646	8892.76053992569	13157.7448443634	10523.3689987971	11438.8583608509	5907.53789808428	8478.53681074376	3632.28224354974	3241.04843809287	6873.88450029202	2995.80875523804	5423.97090216644	8277.08701255744	5589.00950883864	4176.56458340132	14340.6122667808	13978.5140780097	7458.25241338233	8392.29678291279	16677.6730132918	16402.7004945955	0.823869360017788		1.63843912221814	2.12066609901403	3.43222470717942	1.29432096088078	2.09481369227368	1.61846540045846	TRUE	TRUE	0.000262819596460573	0.00323361212038165	0.218425059309397	0.0561501508033888	0.00228759133522607	0.404495320043887
OAR1:213583-214768	F1MJB1_BOVIN	DTYMK	4178.6160479669	3886.07440512687	6406.38264185446	4542.98606166627	2755.08434961575	2744.02730540189	2560.11222609943	1890.30496853714	1522.60634588795	1393.5799039824	1794.28546930614	2592.79722853885	762.304078673513	1534.68637386939	1303.43155668475	1845.90012786551	2618.25603521886	3232.82409400335	3061.58776475218	2215.63559779179	3304.50891697688	3517.31635399171	1619.28277981001	1338.54906036728	1416.15246023741	1094.34948195419	1342.38111384062	1126.76828183333	1873.95759331287	759.205816619164	2162.14298462476	1.30730532401194		0.653141435681575	0.342101963227139	0.320979266558082	0.523779298843816	0.491439141696973	0.938256137235223	TRUE	TRUE	0.000441740219947473	0.0049199943884966	0.312508046554903	0.00967261515521431	0.00764284334498459	0.072133373063565
OAR1:21441127-21443057	STIL	STIL	186.060825883498	419.689011669824	221.646419038733	278.906025211485	356.14505007228	645.764230362159	488.371196868756	1498.87818212289	1675.60432011156	807.285692840115	1760.48009089892	1142.80016919819	2490.19332366681	1994.00192270952	3204.26924351667	1161.28979549153	403.615044468173	243.390779491057	6.22734197712168	829.822167030103	147.880317000643	65.3490470140536	299.616246566427	254.097448747687	143.785594621806	374.288910766092	505.889080918447	230.87456999703	365.650262109828	381.862449430473	830.764499756137	2.9329892901168		1.60369335286977	5.20510720246528	8.00517097043631	3.24569980486036	4.99170926668197	1.53794545607915	TRUE	TRUE	1.04546388435267E-07	4.10801252985371E-06	0.328951088295892	0.00148857558251064	0.0000401300976860451	0.00968098636064698
OAR1:214788118-214790775	TNIK	TNIK	562.058744856401	514.514144013634	934.653574259717	1130.59892099152	1319.30461945014	1681.24623240061	1414.56130405423	1804.38201542182	847.940580034452	3353.45047981549	2863.92231429347	2938.82713413951	4279.25511818329	1581.02681499866	1915.97316255846	220.258786406036	2023.31697616513	693.013440840948	516.869384101099	2375.97764763199	717.219537453121	3067.56114807145	2762.79302738388	2495.59994305764	2281.57896371583	2748.35000191102	1685.18753051562	2962.47206392929	1400.27429921605	2431.26624607804	2944.90340361668	0.924170629811345		2.06803330401687	3.3075696169103	3.99572689586846	1.59937928005599	1.93213856281101	1.20805526675535	TRUE	TRUE	0.00110028596059419	0.0102709039485888	0.0587873879730294	0.002055823560274	0.000629648119955989	0.132425202332362
OAR1:214924990-214926996	EIF5A2	EIF5A2	60.0821416915463	238.818851828854	93.4653574259717	61.7711331005302	221.750691554439	353.946575242233	341.227934226229	319.82432548482	635.955435025839	852.531793618764	865.070965394941	41.606802276633	681.368090073609	588.796193171915	1241.1090095755	667.351248364557	31.4505229455719	20.4373936977223	568.386485911833	56.2238356582504	23.4143835251019	130.698094028107	307.144292962568	13.612363325769	0	192.491439822562	326.165328486894	17.5665433693393	83.1023322976882	92.6411859565052	21.552852588013	2.75724526907629		1.87075738992944	5.11011427154037	4.8797764301275	2.7315750823965	2.60844963456836	0.954925109464639	TRUE	TRUE	0.00490659290672502	0.0328849325472215	0.300312379380175	0.00523695275669194	0.0108964087358712	0.0327056485260608
OAR1:215320840-215325902	S7A14_BOVIN	SLC7A14	137.607485809671	790.209436198414	742.381981840575	175.954136710601	808.606057082347	465.025553642721	440.527068524867	272.089351531862	729.966238464442	376.257048580349	279.111073003177	594.977272555852	33.8801812743784	198.991306025693	270.657918874429	1.64372228661221	96.9724457488467	548.093740075281	189.084747305331	95.7887570473896	124.465933475542	345.965543015578	417.053770346232	208.722904328457	168.202016350037	90.8987354717652	6.65643527524273	15.0570371737194	39.4736078414019	2.25954112089037	0	2.86653333772146		0.848751971219622	0.744263321464561	0.493282570805961	0.876891420228556	0.581185773385756	0.662779632664524	TRUE	TRUE	0.549535636128532	0.782979399131012	0.71998240736692	0.642406430006708	0.27205656443961	0.900988502856809
OAR1:215346228-215347624	CLDN11	CLDN11	9066.58899461463	3966.85136971604	10314.5698016519	9467.83003704491	7685.11740124524	11243.4518475884	4295.13891811745	2229.22328360315	1992.66036308096	4761.79490089408	4458.84273145449	2970.7256825516	948.645075682594	1774.56630442091	1581.21205237166	10080.1269226494	14577.3173852726	7454.07486502382	13033.2606361177	4740.50229170397	4120.93150041793	3678.76694073231	5962.21274574397	5077.41152051182	1467.69823944145	1661.12983254285	916.369256225082	1884.63915291054	5925.19629282517	533.251704530127	969.878366460585	0.997461087419109		1.05013889743461	0.431809429908659	0.233697081570568	0.41119268219045	0.22253921090007	0.541204210431444	TRUE	TRUE	6.49399629626402E-08	2.71133216948662E-06	0.809366225289619	0.0917080323838263	0.000401652145176428	0.0408727595095644
OAR1:215843537-215844093	LRRC31	LRRC31	9.69066801476553	1.75602096932981	2.67043878359919	0	58.2375553577313	1.88269454916081	83.05018504977	23.8674869764791	3.68669817406284	319.104079175739	284.311900450442	12.4820406829899	743.481755743303	155.376773198144	349.006263811763	0	0	14.863559052889	0	22.906007120028	0	174.90480230232	33.123404143022	11.3436361048075	54.2587149516249	1.7823281465052	0	5.01901239123979	0	0	11.7561014116435	6.62260371026821		7.60620913718857	33.5215230300225	66.9583884648457	4.40712612885278	8.80312219361287	1.99747453016608	TRUE	TRUE	0.0000266177804270074	0.000502776641168232	0.0481748250049292	0.000977410180589862	0.000270826876340564	0.0419602876187394
OAR1:215868923-215870744	LRRIQ4/LRRC31	0	389.564854193574	36.876440355926	50.7383368883846	219.006744629153	159.033324246112	150.615563932865	357.476883475097	615.781163993161	2245.19918800427	346.728014387967	1147.64925669629	521.471921867133	2746.17691551767	1106.71877049906	662.399643561102	904.047257636715	351.197506225553	87.3234094357227	1.69836599376046	116.612399883779	126.930605425552	48.0507698632747	397.480849716265	199.647995444611	5.42587149516249	336.860019689483	494.795022126376	75.2851858685969	311.633746116331	47.4503635386978	103.845562469517	3.17947899810376		1.39276562415245	6.84546867071478	7.91646413574017	4.91501840080273	5.68398874760974	1.15645319795373	TRUE	TRUE	5.19753933669875E-07	0.0000168270336025622	0.535618773853623	0.00069735760487515	0.000206116279104226	0.00123959185404733
OAR1:215910047-215911897	LRRC34	LRRC34	2223.03924258721	3233.71261502084	4386.19570206167	3536.86533313491	3363.21882190898	3805.86703112858	3082.78676027135	2835.45745280572	646.093855004512	1576.94568082219	3468.95190732521	1655.95073060999	2199.38843439506	1555.1306861323	1349.7283059659	2162.31666803836	1050.97164176453	1918.32809026348	2026.99981355311	920.405013368396	1380.83245999351	1005.22210553971	2384.88509829759	1103.73579299777	24.4164217282312	379.635895205608	860.898962264726	120.456297389755	1091.75689056088	65.5266925058207	92.0894610578737	2.50257778141282		1.05065615732894	0.649763359318642	0.515104706907284	0.61843577919014	0.490269536150459	0.792757393164545	TRUE	TRUE	0.0611841028527461	0.203649373925684	0.848855954325901	0.254713931764576	0.111569675612608	0.151747358064064
OAR1:215917443-215921241	MYNN_BOVIN	MYNN	616.326485739088	286.231418000759	453.974593211863	868.539568443819	804.126245131752	1082.54936576747	944.244495239776	864.003028548543	1461.77582601591	1217.35824831819	774.923289642362	968.051599636328	5274.95600119141	2257.05207382567	3258.57889171187	1916.58018618984	1790.05893098547	763.615346342171	2020.48941057702	1557.6084841619	923.019645279016	2427.52489349264	1062.96015113516	1070.83924829382	914.259346934879	1664.69448883586	1821.64445365809	1159.39186237639	1487.53174812862	1570.38107901881	1821.2160436871	0.940335010333118		2.0453581187122	2.38737022642005	6.50111880444534	1.1672138021107	3.17847458837115	2.72312971507315	TRUE	TRUE	4.11958811596946E-06	0.000101863148867523	0.0799552046961519	0.0344540249026011	0.0000374272575494271	0.61971712412467
OAR1:216661244-216662404	MECOM	MECOM	182.184558677592	38.6324613252558	5.34087756719838	44.9244604367493	255.349281183899	0	140.824226823523	90.6964505106206	460.837271757854	60.9631673649172	154.291214268837	5.5475736368844	444.206821152961	496.115310913373	135.328959437214	731.456417542433	490.103982568495	143.061755884056	744.16736626604	320.684099680391	59.1521268002574	0	55.7075433314462	72.5992710707678	111.230365650831	94.4633917647756	11.0940587920712	155.589384128434	184.902689362356	79.0839392311629	74.4553089404085	0.806227663132604		1.4627986901526	2.54287417819912	3.58554358511478	1.73836235656859	2.45115312807721	1.41003578386017	TRUE	TRUE	0.264639245714343	0.519813755837601	0.699531752086144	0.223264157582608	0.104869958426436	0.336830869086952
OAR1:217742854-217745198	GOLIM4	GOLIM4	1765.63971229028	707.676450639913	656.927940765401	1826.92805776114	1169.23091910522	1014.77236199768	1193.39505038909	1346.12626547342	1491.26941140842	1112.1015296647	1064.43601754007	2110.85176883451	3448.24956081451	3028.48412321295	5835.17105362831	3471.54146932499	4215.6805131627	893.671488054949	809.554457025818	3321.37103240405	1457.85345843134	1632.76515995407	1830.82088354158	2860.86502563244	1432.4300747229	2741.220689325	2744.67014515842	1825.66575731347	2873.26313919257	2458.38073952872	3317.17994831873	0.781870541082698		1.24694581720692	1.20132800941158	3.45566256864664	0.963416367282482	2.77130130352183	2.87653541878147	TRUE	TRUE	0.000188114840326103	0.00248666338669826	0.625011491640584	0.763652675937273	0.0040711532610895	0.859087813812251
OAR1:217966248-217966583	E1BCA5_BOVIN	SERPINI1	36.824538456109	1.75602096932981	0	86.1052158371028	24.6389657282709	131.788618441257	119.158961158366	248.221864555383	3.68669817406284	163.838512293215	277.377463854089	232.998092749145	380.210923190246	302.575821491123	493.238444264584	0	199.186645321955	46.448622040278	0	351.919563934975	40.667087175177	92.2574781374874	228.852610442698	93.0178160594212	111.230365650831	238.831971631697	146.44157605534	70.2661734773571	114.265706909321	442.870059694513	505.512360700668	0.995331480394725		7.03123088191617	13.4742318903441	27.3911907190885	1.91634041274321	3.89564660570836	2.03285730437203	TRUE	TRUE	0.000778064596593686	0.0077862508844454	0.00782767858467633	0.000991794157900525	0.0000374432360457423	0.34619374526568
OAR1:218161465-218161824	A4IFI8_BOVIN	MGC151671	1.93813360295311	5.26806290798942	0	0	0	0	39.7196537194552	439.161760367215	0	0	0	0	0	0	0	0	0	0	0	0	0	0	0	0	151.92440186455	0	0	0	0	0	0	3.41283852324388		4.13390617982121	45.7066803236998	0	11.0565354740771	0	0	TRUE	TRUE	0.000044785343607967	0.000768086235323619	0.519130865905545	0.16473237308251	0.14299316146516	0.334736061220444
OAR1:219893058-219894014	CHLE_BOVIN	BCHE	274.245904817865	17.5602096932981	69.431408373579	346.292715866609	44.7981195059472	7.53077819664325	1296.30506229858	214.807382788312	486.644158976294	126.689082180219	76.2788025598746	8.3213604553266	52.7025042045886	13.6295415086091	69.4451239217284	72.3237806109372	1446.72405549631	373.446921203835	436.480060396437	751.733506393645	172.527036500751	474.741606249154	889.81508402391	635.243621869218	477.476691574299	390.329864084639	2860.04835659596	519.467782493318	725.06784929733	569.404362464373	828.805149520863	0.284907497359519		3.51900045363346	1.87775224584006	0.299176831644292	0.533603865808324	0.0850175598401484	0.159327106282036	TRUE	TRUE	0.00166712734028185	0.0140775602093091	0.0104299703826595	0.287212635263206	0.0115904224553829	0.0977575566481937
OAR1:22443322-22446717	E1B749_BOVIN	SLC5A9	11.6288016177186	1.75602096932981	0	0	638.373202959747	111.078978400488	1083.26328325787	377.10629422837	1000.93855425806	4.76274745038416	1288.07159777243	4.1606802276633	0	54.5181660344366	753.212497920285	0	0	0	355.807675692816	22.906007120028	0	28.8304619179648	570.625916827516	0	0	0	53.2514822019418	0	4.15511661488441	2.25954112089037	33.3089539996565	5.30659066228309		102.693673339654	149.659017312658	45.4932072634267	1.45733434636881	0.442999123353588	0.303979059065885	TRUE	TRUE	8.69323391050614E-10	5.85203997297111E-08	2.14250637059953E-08	6.46993055928191E-09	1.41454254821124E-06	0.631787692375695
OAR1:224522630-224524301	NMD3_BOVIN	NMD3	2383.90433163232	2930.79899781145	2614.35956914361	3075.45368739913	2611.73036719672	2583.05692144864	3426.72285270573	4248.41268181328	7001.03983254533	6628.79190144467	7522.99690246763	10804.593104537	18582.33831285	10421.1474374826	11197.5810713279	1985.61652222755	2620.87691213099	2582.54338543946	3235.95334011159	2754.96794725427	2030.88968680884	4079.51036139202	2973.57832647584	2672.56066629264	2704.7969403385	3176.99992114552	4789.30518053714	2678.89786382424	3120.49257777819	2274.22813817616	3148.67582808517	2.18738748478091		1.10640096865994	2.40267118981957	4.82456066169729	2.17160980320694	4.36058969429568	2.00799871498837	TRUE	TRUE	2.20877927059604E-09	1.33937920769754E-07	0.801687671504066	0.024916674958681	0.000140839467636802	0.0254287560777847
OAR1:225408252-225412929	Q05B94_BOVIN	SMC4	2714.35611093583	3181.03198594095	2738.53497258097	3065.15849854904	3600.6488552905	2811.80430917167	4832.25696273281	8184.16128423468	4938.33220415717	7575.62609458104	10907.8687660621	6440.73299242279	17330.653837991	16024.2519516718	16288.4428480516	3863.569234682	3403.20867040209	2136.63661385279	1246.60063942018	5465.1650624103	2022.2633349838	2876.31908401562	5512.78837589433	4286.76008400674	2745.49097655222	8150.58661396828	9059.40840960535	2286.16014420972	4582.05484706379	6116.57781425023	8666.2060906165	1.62951926099448		1.24305039354283	2.74550642518813	4.87183646231453	2.20868473189017	3.9192590160639	1.77447643816048	TRUE	TRUE	5.32858723811813E-09	2.99360814653247E-07	0.585873027285049	0.0139855433084086	0.000185221454961566	0.0299184769365181
OAR1:227138269-227145486	ENSBTAG00000038395	0	546.553676032776	1326.67384232867	763.745492109369	116.054856128269	1767.28581450962	1551.34030850851	1092.29047728502	1222.01533319573	1144.71978304651	1574.08803235196	1345.28069969233	604.685526420399	1774.00393617231	1262.09554369721	1358.63152698151	665.707526077945	193.944891497693	618.695645576503	13.5869279500837	460.202506684198	184.850396250804	891.822288662378	679.782589571566	712.380347381909	217.034859806499	190.709111676056	208.568305290939	25.095061956199	141.27396490607	20.3358700880133	29.3902535291086	3.54300670565097		1.28754772189245	1.50345789299794	1.42191914178299	1.16769100471721	1.10436228312613	0.945765856433557	TRUE	TRUE	0.751668648198698	0.907226785458772	0.670586565037796	0.380143537358905	0.545226729260305	0.585436891755669
OAR1:227355334-227357358	MLF1_BOVIN	MLF1	1426.46633177349	1645.39164826203	2932.14178439191	2292.08340853331	2024.87500166881	4156.0482172725	2867.03682302249	3484.65309856595	3915.27346085473	6333.02528477582	6894.56358592321	2893.05965163521	8336.4068257901	6247.78182754643	8538.18895396635	829.25789359586	2170.08608324446	1192.80061399434	1495.69431850504	1570.10266986373	1058.57660252961	1074.41521414282	3131.66730079481	1526.85341970709	1920.75850928752	3008.56991130078	3735.36959529038	1425.3995191121	2198.05668927385	1473.22081082052	2111.19987850764	2.28102163668617		1.41656111285406	2.57672171545549	3.24976327610904	1.81899791832063	2.29412147956079	1.26120071741413	TRUE	TRUE	0.000288098816654814	0.00349122761086614	0.296363929759594	0.0100964907923059	0.00351648285588577	0.0738404086257793
OAR1:227875487-227878017	ENSBTAG00000005230	SHOX2	2618.41849758965	2028.20421957593	3837.42053203204	4359.54451488288	1532.09568710339	3070.67480968129	2927.51902300439	3952.45584330494	473.740715367074	1232.59904015942	1763.08050462256	357.818499579044	2237.97419640199	654.217992413239	2297.0310220264	4918.01708154373	2860.68714959098	1638.70738558101	1143.56643579871	817.32798132827	2719.76549683683	1948.93922565442	1467.96904724757	579.659804955662	92.2398154177623	390.329864084639	521.420763227347	155.589384128434	1768.00211963332	76.8243981102726	170.46347046883	1.67214237977604		1.05107615132058	0.656103100148262	0.490365402511234	0.624220328207363	0.466536512977805	0.747390771969258	TRUE	TRUE	0.0540417201916915	0.187258849489623	0.785278071333982	0.158521695077107	0.0854925741074618	0.0672620216506682
OAR1:22868890-22869865	Q1JQE3_BOVIN	BEND5	375.997918972903	431.981158455133	424.599766592271	563.427607977564	118.71501669076	15.0615563932865	371.920393918535	42.9614765576624	0	53.3427714443026	19.0697006399686	15.2558275014321	1.88223229302102	8.17772490516549	51.638681890516	696.938249523577	1210.84513340452	759.899456578949	1121.48767787982	620.544556524394	639.582371027783	791.876687346767	813.029010783268	914.297070047482	1275.07980136318	908.987354717652	1253.62864350405	1161.90136857201	756.231223908963	1159.14459501676	693.609983286964	0.180028804747768		0.650541290015764	0.0702027800503321	0.046825280364499	0.107914410857197	0.0719789521174964	0.667000371366027	TRUE	TRUE	7.31603050452279E-06	0.000167862255464884	0.367536449944742	1.49825792160361E-06	3.78079444916397E-09	0.0000173131256649499
OAR1:229575661-229580619	KCAB1_BOVIN	KCNAB1	1412.89939655281	703.286398216588	413.918011457875	1514.32868722209	1041.55627851327	677.770037697893	1160.89715189135	1451.14320816993	1688.50776372078	642.018356311785	925.747285613023	267.670427979672	325.626186692636	735.995241464894	560.902923983191	540.784632295417	3418.93393187488	2181.22729101146	2036.34082651879	5430.80605173026	1913.20160119582	4536.95369049039	2812.47813359842	7116.9972921562	9964.61300086591	11501.3635293981	13519.220044018	7403.04327707869	4867.71911433709	13866.8038589042	15431.8424530173	0.135380482273958		1.30267940326453	1.39542197900022	0.560311431333799	1.07119370698828	0.430122277154036	0.401535477988707	TRUE	TRUE	0.0950024650635931	0.270995565913062	0.569848552956403	0.666514312390183	0.0643119566789334	0.896537187663229
OAR1:230203453-230207442	GMPS	GMPS	2114.50376082184	2428.57700058312	2539.58728320283	2215.3374552872	4551.48894180423	5636.78748018748	3464.63706761975	3439.30487331064	6501.49222995981	6268.72819419563	8407.13756850254	3870.81950513609	9149.53117637518	7195.03496239477	7748.47324988208	1933.01740905596	2002.34996086808	2099.47771622057	4401.31547283022	3163.1113468475	1491.12652975649	2433.29098587623	2565.55821180498	1850.1470486941	1649.4649345294	3625.25544999158	3352.62456696392	1633.68853334855	2614.60712991602	2196.27396950544	3011.521311616	2.01302279147608		1.68032556851717	2.60671501660062	2.96115729810439	1.55131545067243	1.76225212160373	1.13597277770932	TRUE	TRUE	0.00185575088641166	0.0153956111303606	0.186943065429256	0.0137256477387147	0.00876759759775395	0.167368990157965
OAR1:230655520-230658134	PLCH1	PLCH1	713.233165886743	1835.04191294965	2025.52781735999	922.823291471558	1420.10038833853	1520.27584844736	1848.7693367601	3988.25707376966	1919.84807414322	1847.46973600401	3091.02511282401	2155.9258046342	2730.17794102699	7087.36158447675	6161.91926490105	47.6679463117541	385.268906083256	765.473291223782	515.454079106299	468.531963818754	587.824260077558	734.215763510837	895.837521140823	440.13308086653	246.877153029893	489.249076215677	298.430181506716	140.532346954714	575.483651161491	169.465584066778	157.72769393955	6.05443226263785		0.936633419932843	1.7785965381938	2.97379199650042	1.89892491591996	3.17497959523336	1.67198795940554	TRUE	TRUE	0.000259011741611137	0.00319447814653736	0.909690136804346	0.246646737548184	0.0149120789506393	0.170703604780744
OAR1:230967586-230969186	MME	MME	104.659214559468	68.4848178038625	58.7496532391822	217.134892110955	87.356333036597	65.8943092206285	220.263534262433	252.995361950678	0	364.350179954388	230.570016828712	439.645210723089	167.518674078871	149.924956594701	275.999851483792	3.28744457322442	990.691472785515	280.549677123279	481.76982023005	1359.7838772162	172.527036500751	1145.53035354047	775.388778802562	526.344715263067	2243.59786324969	1694.99406732645	1198.15834954369	3460.60904375984	1061.63229510297	2538.59444932033	1828.07376951056	0.145929137728481		1.91030126724658	2.74236302466807	3.34125751482706	1.43556572551553	1.74907360012539	1.21838629122834	TRUE	TRUE	0.361113158963423	0.623451607967469	0.160438190145627	0.0259929846456767	0.00778335899980799	0.306964096499771
OAR1:233858420-233861304	MBNL1	MBNL1	2543.80035387595	915.764935505495	696.984522519389	5259.90557613606	951.960039501378	895.221258125967	3697.53867352019	1472.62394644876	198.160026855877	646.781103762169	1613.12331322644	1376.49170865194	75.2892917208408	885.920198059594	1217.07031283337	3652.35092085233	9081.33850053389	4965.35769610572	3650.6377035881	7815.11315649681	3726.58398841622	3661.46866358153	10061.2340084429	5245.29733486297	6634.48437070993	9462.38012979611	15601.5748792897	7686.61747718374	9215.00987265991	12826.2851727342	10077.9179351314	0.194085350588203		1.94956623333642	0.709245991538298	0.641416259662261	0.363796817676987	0.329004600456464	0.904363602071377	TRUE	TRUE	0.00226280558150349	0.0180738119905033	0.0895723810950749	0.201736042619684	0.245974687675521	0.00214339866391969
OAR1:235727294-235727990	ENSBTAG00000038069	LOC100300829	0	0	0	0	62.717367308326	0	86.6610626606295	200.486890602424	0	486.752789429261	714.24696942428	4.1606802276633	395.268781534414	348.916262620394	608.980317467464	0	2.62087691213099	0	0	16.6589142691112	0	24.9864003289028	70.7636361237289	29.4934538724994	0	96.2457199112808	110.940587920712	7.52851858685969	6.23267492232662	0	0	8.48787557021706		#DIV/0!	#DIV/0!	#DIV/0!	9.38212196866193	9.08649289011821	0.968490168905161	TRUE	TRUE	1.35678135393391E-11	1.25654399208873E-09	0.0000316331813961627	1.5688244411829E-08	2.65143253606369E-08	0.0019697397797675
OAR1:236860170-236863775	A7YWP6_BOVIN	COMMD2	4139.85337590784	2869.33826388491	4427.58750320746	5950.61915535108	6828.353365694	8920.20677392393	4009.87958685954	4534.82252553103	5513.45711931097	7498.94586062986	6523.57122801837	6426.17061162597	18372.4694121782	9054.10442416905	19524.7636872244	3930.13998728979	6124.98934365013	2490.57511379971	5166.99547501723	5528.67717306129	2937.88896441278	4978.05975783526	4630.50133826656	4026.99081720665	2783.47207701836	4685.74069716217	6445.64815819337	2569.73434431477	3319.93817529265	3375.75443461021	4859.18858347929	1.80141512674245		1.6859461846977	1.57851238748166	3.50038508227206	0.936276852611814	2.07621400614261	2.21752145249652	TRUE	TRUE	0.0000737482292403335	0.00115821859303344	0.161387839745614	0.170944937975941	0.00161721614127614	0.964668546038566
OAR1:237075787-237078592	WWTR1	WWTR1	1877.08239446008	610.217286842108	977.380594797304	1940.17513511211	1525.3759691775	1005.35888925187	908.13571913118	749.439091061444	906.006076275942	477.227294528493	671.773545271623	823.814685077333	233.396804334606	171.732223008475	206.554727562064	1301.82805099687	6250.79143543241	3151.07451921246	2739.46434793562	4340.6883492453	1831.25125885797	1227.21666230803	1381.39651369194	2699.78539294418	3342.33684102009	1700.34105176596	1880.44296525607	4411.71189189978	2821.32418150652	3441.28112711603	2300.27717621157	0.311368536947753		1.16440305107929	0.607078961906708	0.310742621018674	0.521364970096912	0.266868607678969	0.511865244090647	TRUE	TRUE	0.00586813020502097	0.0376768477575317	0.72710233849221	0.172776889573191	0.00898414548900602	0.0711847306897404
OAR1:237256042-237256951	Q0VCX3_BOVIN	TM4SF1	5993.67816713248	878.010484664904	1068.17551343968	4221.02742853623	965.399475353162	233.454124095941	1579.75895475106	219.580880183608	221.20189044377	951.596940586755	364.057921308492	128.981087057562	617.372192110895	49.0663494309929	81.9096333435771	1130.8809331892	15248.2618747781	6134.93399907992	6500.77890211711	5720.25468715607	4219.51837841836	5762.2483220039	4245.81816742373	6381.92967256468	5461.13965988104	2477.43612364223	2376.34739326165	5661.44597731848	3847.63798538297	2837.9836478383	3641.45241225656	0.229580722154671		0.661186372688474	0.165913194102186	0.0828725697019055	0.250932567511276	0.125339198031161	0.499493546311116	TRUE	TRUE	3.45014017355538E-11	2.97862101650281E-09	0.250776660916442	0.000134193448185161	8.16087111754041E-10	0.00303943654395166
OAR1:237322325-237322981	T4S18_BOVIN	TM4SF18	201.565894707123	40.3884822945856	0	84.2333633189049	69.4370852342181	0	306.924596923063	0	143.781228788451	15.2407918412293	0	2.7737868184422	0	0	0	1357.71460874168	1496.5207168268	367.873086559002	101.901959625627	774.639513513672	205.800107825896	73.0371701921775	42.1570598183917	195.110541002688	249.590088777474	769.965759290246	918.588067983496	260.988644344469	1103.18346125181	427.05327184828	503.553010465395	0.10420455427583		1.42773314700027	0.492929770274079	0.00859806770024648	0.345253432904984	0.00602218118862855	0.017442784385828	TRUE	TRUE	0.00102475701401727	0.00968678618072835	0.576842248648295	0.148241077530312	1.73953513402571E-10	0.0388644338515198
OAR1:237596318-237598347	Q29RN2_BOVIN	GYG1	16622.4028457273	27410.6093207536	16457.9142233218	11992.9590840939	13349.8396127723	11272.6336131004	7852.75608421684	9790.44315775173	11367.0121451792	11735.4097177466	9704.74401659495	14563.7676902308	12106.5181087112	11989.9076651235	14180.160111556	16668.1658473911	7455.08437655661	10306.0202582969	10993.5230776114	7135.22121788871	8114.31622742281	5441.26917931722	6654.04020954936	9120.2834282652	2563.72428146428	3185.02039780479	4923.5432919212	1731.55927497773	3724.02326609015	1606.53373695305	2004.41529068521	2.10335267553391		0.55134122233016	0.528148743698858	0.655143962027284	0.957934437528028	1.18827313375629	1.24045350830341	TRUE	TRUE	0.0757705777500683	0.234716244824331	0.0789200337508139	0.0944918107428184	0.230361920364463	1
OAR1:237925751-237927643	AGTR1_BOVIN	AGTR1	241.297633567662	1.75602096932981	0	754.356564833748	8.95962390118944	0	415.25092524885	0	0	10.4780443908451	24.2705280872328	2.7737868184422	0	0	1.78064420312124	729.812695255821	1242.29565635009	631.701259747781	638.585613653932	1468.06681996543	520.045781452263	126.854032439045	343.278915664047	866.65379840729	344.542839942818	668.37305493945	1071.68607931408	870.798649880104	1143.69584824693	1010.014881038	556.45546681779	0.127387913594132		3.63674982452613	0.10722500514631	0.014053782785861	0.0294837451900562	0.00386437986222827	0.131068147459489	TRUE	TRUE	4.3320171005945E-08	1.89135866611956E-06	0.0137350392025891	0.000126248987567643	7.81256944319093E-11	5.13095105593866E-09
OAR1:240493071-240494231	PLS2_BOVIN	PLSCR1	928.365995814538	356.472256773951	53.4087756719838	1624.76798579577	127.674640591949	101.665505654684	601.211122208117	1126.54538528981	121.661039744074	367.684103169657	410.86536833387	90.1480715993715	118.580634460324	392.530795447943	486.115867452099	1074.99437544438	1512.24597829958	1003.29023607001	356.373797690736	1488.89046280182	1376.51928408099	916.808688991281	1529.69902769593	2429.80685364976	881.704117963904	5414.7129090828	4364.40272880082	2564.71533192353	2692.5155664451	5348.33383314751	8009.82376179974	0.179866716573763		1.37604597791004	1.1358642240954	0.609402830342822	0.825455139093948	0.442865165936092	0.536510277738652	TRUE	TRUE	0.367641764841912	0.62967202516804	0.50819067828895	0.681755815581401	0.101458830372697	0.250166575839656
OAR1:240774917-240777457	A2VE63_BOVIN	PLSCR4	567.87314566526	258.135082491482	234.998612956729	2552.27090856282	333.745990319306	175.090593071956	444.137946135726	372.332796833074	431.343686365352	203.845590876442	201.098661294215	134.528660694447	3.76446458604204	103.584515465429	288.464360905641	2751.59110778884	1656.39420846679	928.972440805561	787.475699106932	2642.52027593777	2085.72863769658	920.652750580343	2785.37716657231	2447.95667141745	1970.94782061777	1468.63839272028	4162.49085878512	2396.578416817	877.768384894332	1254.04532209416	2174.87876115404	0.214791742803783		2.47777297628772	0.854344681298684	0.374885896891338	0.344803454341766	0.151299534089279	0.438799357094933	TRUE	TRUE	0.0013485062561247	0.0119944843421662	0.0351862520918912	0.520684310509006	0.0184752714545172	0.00439572893919039
OAR1:2431781-2432406	ASB1	ASB1	350.802182134512	173.846075963651	173.578520933947	132.90152879205	82.8765210860023	224.040651350137	97.4936954932082	124.110932277691	423.970290017226	199.082843426058	383.127621948461	411.907342538667	907.235965236132	343.46444601695	594.735163842494	1523.73055968952	178.219630024907	126.340251949556	290.420584933038	199.906971229335	113.374909700493	15.3762463562479	84.3141196367834	165.617087130189	40.6940362137187	74.8577821532184	19.9693058257282	42.6616053255382	103.87791537211	264.366311144173	209.650475174308	1.4279889614413		0.577153884157336	1.21410233925315	2.42472394223056	2.10360247514539	4.20117408682216	1.99713307835492	TRUE	TRUE	0.0530289990357478	0.184881618586644	0.297674488236562	0.749186035410996	0.131408107518237	0.155395371687672
OAR1:244703755-244704617	PCOLCE2	PCOLCE2	2023.41148148304	572.462836001517	622.212236578612	3208.35521619118	1845.68252364502	709.775845033627	2771.34856633471	792.400567619106	464.523969931917	668.689742033936	1749.21163142985	1187.87420499787	299.274934590342	397.982612051387	833.341487060741	2493.52670879072	3556.52996976176	1918.32809026348	3523.82637605399	8673.04724135604	2833.14040653733	12435.5392406155	17963.4243104725	10524.6255780404	12102.4063699599	9766.26707877524	10529.3711995548	5799.46881807758	3481.98772327314	14078.0709537075	10370.8407953048	0.148837047666911		1.98918565609151	0.856446645221901	0.633561246651675	0.430551388001011	0.318502822856938	0.739755652247926	TRUE	TRUE	0.00738218498979315	0.0449430951510076	0.084608830703494	0.602384994829277	0.29244199323755	0.0205298406715985
OAR1:244787426-244790031	PLSI_BOVIN	PLS1	2766.68571821556	4490.14561857632	3115.06684106846	2851.76731147448	6513.64657616472	6771.11094605687	8024.27277073266	16561.6492129788	7288.60229012223	10808.1027891568	15801.8473939377	14093.6108245048	20558.6822205221	19292.6160054362	23873.0968312465	2759.8097192219	1053.59251867666	2299.20679099376	1159.41785174047	2138.58811929716	1268.68988626802	1484.76878877519	4116.3357694101	1972.65831862602	548.013021011411	2991.63779390898	3611.11613681918	185.703458475872	1305.74539622743	343.450250375336	796.475870638844	6.19453057390889		1.74708600996503	3.64881631266205	5.6270803483073	2.08851555782025	3.22083762116551	1.54216597003809	TRUE	TRUE	2.8042727029387E-09	1.66739654372009E-07	0.163978662902205	0.00279136247089071	0.0000407096931797314	0.0582527620841345
OAR1:245156016-245160451	XRN1	0	651.212890592244	906.106820174181	216.305541471535	2004.75404698994	266.548811060386	239.102207743423	619.265510262415	38.1879791623666	278.345712141744	139.548500296256	110.950985541636	979.840193614707	832.887789661801	182.635856215363	890.32210156062	726.525250682596	1626.25412397728	884.381763646894	1165.64519371759	2384.30710476655	847.847150803689	1191.65909260921	1517.6541534621	1581.30287301016	1101.45191351798	1623.70094146624	2702.51272174855	1554.63908818653	2087.94609897942	2207.57167510989	1978.94373762665	0.353941753985674		1.3234210152795	0.239777192120991	1.22024900866657	0.181179828151928	0.922041432452891	5.0890954134238	TRUE	TRUE	0.00169726925160163	0.0143208606030686	0.60180006293044	0.00128563831986719	0.655631025465113	0.000151992087050972
OAR1:246826642-246828228	CLSTN2	CLSTN2	1027.21080956515	1241.50682531617	1062.83463587248	593.37724826873	934.040791698999	1144.67828588977	648.152531149292	57.2819687435498	223.045239530802	260.046010790975	509.681089831889	30.5116550028642	342.566277329826	103.584515465429	331.199821780551	542.428354582029	875.372888651751	1053.45474787351	710.483107389791	225.936524774821	382.024152251662	570.843145975703	353.818180618645	426.520717540761	382.523940408955	376.071238912597	459.294033991748	160.608396519673	340.719562420522	454.167765298964	327.211489290743	1.18786338548315		0.747455372264551	0.236388526329416	0.181866185172269	0.316257712635384	0.243313770856007	0.769352844642007	TRUE	TRUE	0.000219228512367664	0.00281989132785377	0.489688116200458	0.00677744146179028	0.000256735035120819	0.0277944734065223
OAR1:249024978-249026989	FAIM1_BOVIN	FAIM	501.976603164855	230.038746982205	186.930714851943	567.17131301396	344.945520195793	408.544717167897	364.698638696816	439.161760367215	186.178257790173	404.833533282653	651.83704005711	919.510330313589	1541.54824798422	1074.0078708784	1377.32829111428	1170.33026806789	584.455551405211	308.418850347446	755.772867223403	1143.21799171776	550.854180827397	1085.94739891001	874.758991231628	1202.42542710959	1174.70117870268	1295.75256250928	1223.67468476545	1355.13334563474	901.660305429918	952.396582455291	1814.35831786364	0.598514316956192		1.37551069638371	1.3727769144147	4.00926256234838	0.998012533107742	2.9147447365469	2.92054923145162	TRUE	TRUE	0.00497696987672391	0.0332254594522578	0.510068908767797	0.544734168990005	0.00366321534620561	0.98440484176297
OAR1:249135658-249138989	CEP70	CEP70	1131.87002412461	1504.90997071565	901.273089464727	1087.54631307297	1721.36774201602	1231.28223515117	1383.86884436193	2286.5052523467	1419.37879701419	4328.86115765416	4640.00488753419	1921.54081847583	4915.44963322439	4064.32927786725	3960.15270774164	609.82096833313	1092.90567235862	1072.03419668962	1365.20319798445	2117.76447646077	1053.64725862958	2541.88572576723	1792.42784692126	2180.246859344	2592.21010681388	1442.79463459596	2409.62956963787	1688.89766965219	749.998548986636	1712.7321696349	2070.05352356688	1.46954524071311		1.14979870398148	2.686806089225	3.1503496590898	2.33676214794922	2.73991408076986	1.17252587439182	TRUE	TRUE	0.00024907743852165	0.00310730931333048	0.823497783842844	0.0149465446521055	0.0102085990714612	0.0123274656272648
OAR1:249484240-249485857	A1L526_BOVIN	DBR1	279.091238825247	381.056550344568	283.066511061514	423.038669112722	680.931416490397	817.089434335793	384.558465556543	486.896734320174	575.124915153802	1164.96802636397	1066.16962668916	590.816592328188	1872.82113155591	1144.88148672317	2658.50179526001	767.618307847902	458.653459622923	232.24311020139	604.052171780802	702.79794572813	218.123467575949	979.274689813538	602.24371169131	222.335267654226	311.987610971843	732.536868213637	525.858386744176	333.764324017446	671.051333303833	271.144934506844	625.032725052377	1.65436648235112		1.83331983908375	2.61856661449003	4.98324267692686	1.42831957559502	2.71815237619278	1.90304216411823	TRUE	TRUE	0.00159858117202971	0.0136088684622763	0.21032121377139	0.0304656762938361	0.00122726427966465	0.256911611656427
OAR1:25052770-25054120	A7MBB9_BOVIN	CDKN2C	633.769688165666	247.598956675503	0	394.960881339754	105.275580838976	156.263647580348	191.376513375557	9.54699479059164	0	17.145890821383	10.4016548945284	16.6427209106532	133.638492804492	147.199048292979	105.058007984153	0	1651.15245464252	544.377850312059	112.09215558819	1403.51352717262	125.698269450547	194.12511024763	109.909477383664	766.829800684985	515.457792040436	481.228599556404	911.931632708254	1071.5591455297	619.112375617778	682.381418508892	1730.10625774686	0.211866391620875		0.721499988765283	0.031565571957567	0.342539644746057	0.0437499271643591	0.47476042977111	10.851685032241	TRUE	TRUE	0.000282008697951808	0.00342830144264246	0.399715756658239	1.17578729141644E-08	0.00935918755128471	1.59749089709939E-07
OAR1:250766901-250773122	Q1LZB2_BOVIN	NCK1	3003.13801777584	4498.92572342297	3587.73450576551	4378.26304006486	6270.61677784495	7091.1690194142	6514.92592939337	11053.0332188075	7065.55705059142	7163.17216537777	13086.1486618912	9096.63387108119	13387.377184112	11447.4519130808	18962.9704411397	3289.08829551103	3787.16713802928	3230.96614912174	3360.78324065298	4064.77508166314	2361.77189609778	4166.96276254318	7226.1717356561	2939.13611475561	2140.5063048416	7575.78578672035	6735.20309266643	2597.33891246659	4404.42361177748	3314.74682434617	4386.98517677828	2.05922324571489		1.64035726078404	2.59481125640657	3.57723595809505	1.58185739072861	2.18076637548167	1.37861123781658	TRUE	TRUE	0.0000681592594626856	0.00108625013740057	0.210077583206869	0.0271720118946037	0.00175036373574484	0.260022814410254
OAR1:253500278-253501191	Q0V8J3_BOVIN	AMOTL2	288.781906840013	10.5361258159788	10.6817551343968	198.416366928976	51.5178374318393	165.677120326152	75.8284298280508	38.1879791623666	12.9034436092199	232.898350323785	62.4099293671701	9.7082538645477	3.76446458604204	32.7108996206619	55.1999702967585	205.465285826526	749.570796869464	256.396393662335	202.105553257494	951.640477622979	386.953496151684	224.877602960125	459.210830164624	932.446887815174	588.70705722513	1015.92704350796	1255.84745526246	828.137044554565	357.340028880059	2987.11336181707	2498.17154997423	0.0958642374209295		1.18896796192482	0.838064369974905	0.2452830429917	0.704867075323178	0.206299118938926	0.292678046913084	TRUE	TRUE	0.310139585166913	0.568868443276389	0.791534809371366	0.952032776392995	0.00190483434915484	0.883677774689339
OAR1:259093280-259093727	DSCAM	DSCAM	29.0720040442966	154.529845301023	2.67043878359919	157.235611528622	129.914546567247	265.459931431675	84.8556238551997	42.9614765576624	3.68669817406284	0.952549490076832	34.6721829817612	0	0	57.2440743361584	0	1007.60176169328	52.4175382426198	26.0112283425557	2.83060998960076	2.0823642836389	61.6167987502681	5.76609238359296	0	2.26872722096149	0	37.4288910766092	0	0	16.6204664595376	0	0	0.845903472297369		2.56666887941037	0.331260656227977	0.230485469327595	0.129062482069785	0.0897994560874339	0.695782807267556	TRUE	TRUE	0.0323881603662337	0.130724637759223	0.402475642724688	0.0872497468296334	0.0295515302796634	0.0132801174271616
OAR1:25977311-25982317	RAB3B_BOVIN	RAB3B	62.0202752944994	382.812571313898	117.499306478364	394.960881339754	880.283048291862	1302.82462801928	1306.23497572845	983.340463430939	1131.81633943729	1150.67978401281	1839.35930718243	1389.66719603954	1441.7899364541	1074.0078708784	765.677007342134	1323.19644072283	830.817981145524	217.379551148501	165.307623392684	730.909863557255	229.214491350997	1030.20850586861	505.8847178207	417.445808656915	444.921462603324	673.720039378966	942.994997326053	336.273830213066	394.736078414019	309.557133561981	689.691282816416	1.64150025490134		5.18061724559618	6.80895961493571	6.23004835986162	1.31431435524863	1.2025687412359	0.914978016053403	TRUE	TRUE	0.000234441750827097	0.00296564933310337	0.00088989055400435	0.000172039560295251	0.000247421726334295	0.49742179114297
OAR1:260252581-260253932	F1MZT4_BOVIN	MX2	31.0101376472497	804.257603953052	66.7609695899798	31.8214928093641	132.154452542544	7.53077819664325	110.131767131217	181.392901021241	11.0600945221885	18.0984403114598	5.20082744726418	2662.83534570451	0	13.6295415086091	99.7160753747895	968.152426814591	269.950321949492	2350.30027523807	0	314.437006829475	70.2431505753056	0	627.839069438191	480.970170843837	2.71293574758124	244.178956071212	11.0940587920712	228.36506380141	56.0940743009396	594.259314794167	88.1707605873259	0.706221329552505		0.234170892111734	0.179389187360889	2.30828098497378	0.766060998201664	9.85724982365607	12.8674476925415	TRUE	TRUE	3.16247895981725E-06	0.0000814938296542452	0.001692257095791	0.0000196131254883532	0.0820918513586161	0.120904908452179
OAR1:260627452-260628243	A6QLV0_BOVIN	RIPK4	722.923833901509	477.637703657708	520.735562801842	752.48471231555	799.646433181157	1114.5551731032	288.870208868765	496.443729110765	541.944631587237	365.779004189503	483.676952595568	246.867026841356	1372.14734161232	899.549739568203	906.347899388712	1569.75478371466	783.642196727166	273.117897596835	39.6285398544107	197.824606945696	459.661318677	205.657295014816	138.516053689001	310.815629271725	16.2776144854875	140.803923573911	437.105916407606	82.8137044554565	193.212922592125	0	15.6748018821913	2.19047552008236		1.28778895586156	0.822567607773992	1.49229555142987	0.63874410789901	1.15880443347294	1.81419197319024	TRUE	TRUE	0.503373854897154	0.748181682393095	0.630337136088978	0.616606769406909	0.498383464437073	0.303889056385501
OAR1:260684240-260686687	PRDM15	PRDM15	6039.22430680188	8482.45929234764	5800.19303797744	6690.00090003925	4994.99032491311	4702.97098380371	2072.64374863339	2128.97983830194	2390.82376587975	1987.01823630027	1369.55122777957	327.30684457618	173.165370957934	455.226686387545	172.72248770276	4794.73791004781	1735.02051583072	4520.37989695986	1124.03522687046	1897.03386239504	6530.14833155342	1139.76426115688	1597.4514452612	2815.49048121321	227.886602796824	338.642347835988	390.510869480907	358.859385973645	1038.7791537211	185.28237191301	160.666719292461	1.76654459340068		0.681307869114175	0.290685742595439	0.0416455653840621	0.426658425321556	0.0611259127803837	0.143266625367389	TRUE	TRUE	0	0	0.270398014902981	0.00209172922665101	6.52897952298211E-14	0.028424012343074
OAR1:261233573-261234013	A4FUH6_BOVIN	TFF2	0	3.51204193865962	69.431408373579	237.725269811132	38.0784015800551	0	16.248949248868	57.2819687435498	79.264010742351	104.780443908451	105.750158094372	0	0	43.6145328275493	124.645094218487	11.5060560062855	41.9340305940959	191.368322805945	48.6864918211331	239.471892618474	182.385724300794	611.205792660854	96.3589938706096	1177.46942767902	1937.03612377301	884.034760666579	2722.48202757428	2632.47199920527	617.034817310335	6141.43276658003	10201.3569999536	0.03385539012648		3.002866803564	3.56861973216625	1.7300349756468	1.18840427018967	0.576127776827624	0.484791069234105	TRUE	TRUE	0.613713441311265	0.827289616855808	0.0045564590372704	0.00126112481549006	0.123016369837832	0.57633740054446
OAR1:261848565-261849915	CBS	CBS	1515.62047750933	1880.69845815222	1532.83186178594	518.503147540815	1247.62762824063	754.960514213486	825.08553408141	1393.86123942638	1179.74341570011	1240.21943608003	873.739011140382	1940.26387950032	1257.33117173804	501.567127516816	626.786759498677	213.683897259587	437.686444325876	1638.70738558101	1124.88440986734	720.498042139061	2099.90050140914	916.808688991281	153.572146481284	669.274530183641	168.202016350037	87.3340791787548	188.598999465211	278.555187713808	386.42584518425	49.7099046595881	62.6992075287651	2.00525701987198		0.509140969953048	0.71324097623078	0.658219201849232	1.40087130740344	1.29280344873824	0.922856683484005	TRUE	TRUE	0.364708355074897	0.626825820931223	0.0908059216241162	0.409778751773201	0.419759522753264	0.393495722202239
OAR1:262287134-262287922	Q58CR0_BOVIN	HSF2BP	1750.13464346666	3175.76392303296	2948.16441709351	2774.08543196927	4349.89740402747	4144.75204997753	3080.07860206321	2749.53449969039	2477.46117297023	1855.56640666967	3182.90639772568	2259.24936362117	1724.12478040725	1578.30090669694	2015.68923793324	1438.25700078568	1100.76830309502	1779.91119658345	2176.73908200299	1280.65403443793	1761.00810828266	1308.9029710756	1752.52920102171	916.565797268443	124.795044388737	581.038975760695	585.76630422136	155.589384128434	621.18993392522	106.198432681847	135.1951662339	2.70056634004595		1.36671628591893	0.977780006819133	0.721739618839148	0.715422810786009	0.528082987138679	0.738141109253273	TRUE	TRUE	0.204510182941838	0.445936088118469	0.454644234386876	0.857954485189388	0.449661128744681	0.333515380100647
OAR1:262814959-262815764	Q3T0U3_BOVIN	C1H21orf33	50.3914736767808	323.107858356685	435.281521726668	89.8489208734985	96.3159569377864	124.257840244614	110.131767131217	0	5.53004726109425	0	0	292.634509345652	0	5.45181660344366	35.6128840624248	0	34.0713998577029	89.1813543173338	6.79346397504183	56.2238356582504	99.8192139754344	0	40.6514505391634	4.53745444192299	16.2776144854875	5.3469844395156	53.2514822019418	35.1330867386785	18.6980247669799	6.77862336267111	19.5935023527391	3.4401352911678		0.389989281303984	0.00512813257947221	0.309446503765612	0.0131494192925651	0.793474381477703	60.3429219057868	TRUE	TRUE	0.0000154883539580375	0.000316413819295148	0.305350688868427	0.0000319184206222153	0.317802582181708	0.000235535037401067
OAR1:263126796-263127376	LRRC3_BOVIN	LRRC3	0	0	0	74.8741007279155	0	0	135.407910407234	0	0	0.952549490076832	1.73360914908806	0	0	62.6958909396021	0	0	180.840506937038	130.056141712778	0	62.4709285091671	139.253965175606	0	27.1009670261089	18.1498177676919	103.091558408087	251.308268657233	57.6891057187703	188.212964671492	324.099095960984	15.8167878462326	48.9837558818477	0.190063106585851		#DIV/0!	#DIV/0!	#DIV/0!	0.0127740771769511	0.298151470975361	23.3403530325721	TRUE	TRUE	0.00438776129027629	0.0300939767848797	0.000288521942079084	0.464987143361113	0.0078328572409718	0.000968450928108531
OAR1:263804095-263804814	POFUT2	0	856.655052505273	546.12252146157	542.099073070636	690.71357921502	492.779314565419	316.292684259017	2184.58095457004	577.593184830794	980.661714300714	305.768386314663	946.55059540208	539.501536187008	227.750107455543	455.226686387545	416.67074353037	2058.76216398179	1412.6526556386	1838.4364603542	2095.50057530144	2825.76833289799	2598.99657128631	2999.32905486561	1714.888969041	1030.00215831652	3661.10679136089	6796.01722262433	4680.58340437484	3443.0425003905	5112.87099461527	6735.69208137419	7808.01068756653	0.189237510250133		1.42079699690274	1.08383758622794	0.632102713065616	0.762837751340019	0.444893052592007	0.583207965010249	TRUE	TRUE	0.287136113655491	0.544112965373209	0.355921466104729	0.983675193957996	0.24459438038053	0.313568484818534
OAR1:264030835-264031179	COL18A1	COL18A1	52.3296072797339	226.526705043545	272.384755927118	78.6178057643112	60.4774613330287	124.257840244614	254.566871565599	128.884429672987	193.551654138299	81.9192561466075	117.885422137988	163.65342228809	24.4690198092733	204.443122629137	138.890247843457	405.999404793216	104.83507648524	668.860157380004	259.84999704535	301.942821127641	597.682947877601	536.246591674145	442.649128093113	68.0618166288448	4087.03770373114	1069.39688790312	914.150444466668	2739.12601251912	1288.08615061417	1545.52612668901	1257.90285104585	0.139026968214923		0.70466445000832	0.710543161842204	0.723080848625035	1.0083425690537	1.02613499037237	1.01764521489493	TRUE	TRUE	0.956231947591071	0.989070268694717	0.525121352214878	0.445985179004553	0.500866034786722	0.841852759251139
OAR1:264437598-264438088	COL6A1	COL6A1	3141.71457038699	635.679590897391	259.032562009122	1201.72931668304	425.582135306498	114.84436749881	6517.63408760151	429.614765576624	1170.52667026495	693.456028775933	249.63971746868	323.146164348516	65.8781302557357	35.4368079223838	24.9290188436974	2478.73320821121	7909.80652081133	9009.17473093233	2540.75552666564	5863.93782272716	10771.2325895344	2735.04982061759	1085.54429032359	3355.44755980205	6209.90992621347	3425.63469758299	3541.22356642913	7129.50710175612	13042.9110541222	5668.05890175349	4535.8957946591	0.182615729579086		1.5347342724118	0.472553577043084	0.0835002377431347	0.307905795509784	0.0544069675409777	0.176700043761433	TRUE	TRUE	3.90284471407654E-11	3.3318083841231E-09	0.282503143402064	0.0539320311555984	5.66704260225365E-09	0.00212250024624513
OAR1:26450757-26451910	ZCCHC11	ZCCHC11	721.954767100032	532.074353706932	85.4540410751741	803.024730306893	255.349281183899	206.155053133109	456.776017773735	988.113960826235	210.141795921582	193.367546485597	483.676952595568	153.945168423542	94.111614651051	310.753546396288	318.735312358702	1832.75034957261	982.828842049122	681.865771551282	387.227446577384	1742.93890540576	692.572817953014	1345.42155617169	1068.98258825208	2010.09231777188	868.139439225998	2680.62153234382	2141.15334686974	1131.78729422457	1943.55579661218	6048.79158062352	5156.03014412329	0.20189673648919		0.96378875713842	1.0500133423816	0.491353120443405	1.08946419493333	0.509814123483116	0.467949406556051	TRUE	TRUE	0.416860214929838	0.675364815982067	0.788704047762182	0.467341086068882	0.0393922250727272	0.608738976288721
OAR1:264588669-264589717	Q1JQB0_BOVIN	COL6A2	389.564854193574	117.653404945097	16.0226327015951	175.954136710601	127.674640591949	0	301.508280506774	0	103.227548873759	6.66784643053782	5.20082744726418	4.1606802276633	0	8.17772490516549	19.5870862343337	611.464690619742	1205.60337958026	1020.01174000451	138.699889490437	465.408417393295	534.833813152327	445.911144331189	118.943133059034	313.084356492686	303.848803729099	64.1638132741872	66.5643527524273	880.836674662583	727.145407604772	234.992276572598	72.4959587051346	0.188842979640919		0.867387852200864	0.16497595736463	0.0457611759684132	0.190198602558277	0.0527574554477575	0.27738087839837	TRUE	TRUE	0.00289516737862849	0.02191235894642	0.692694177002268	0.00135112143082754	2.17100225905693E-07	0.00293518788002998
OAR1:265023312-265025342	S100B_BOVIN	S100B	1543.72341475215	3138.88748267703	795.790757512559	2229.37634917368	5989.50857794514	6158.29387030502	3846.48737496815	6986.01343801543	7401.96825897466	12458.3947807149	9815.69500213659	10313.6328376727	9490.21522141198	8861.92788889766	10179.9429092441	858.023033611573	1817.57813856284	652.138653445504	1058.93119710964	1584.67921984921	633.420691152756	2093.09153524424	3220.49824826928	1000.50870444402	382.523940408955	834.129572564434	1821.64445365809	225.855557605791	484.071085634034	125.404532209416	327.211489290743	6.18140426331443		2.49484256360888	5.01908318187627	5.3180272236227	2.01178353098801	2.13160834322546	1.05956148382356	TRUE	TRUE	9.19560038115108E-08	0.0000036784808749835	0.0381416261501893	0.000153661188756745	0.000115822696102784	0.029419566004365
OAR1:265218335-265221419	C8orf42	C8orf42	1904.21626490143	1111.56127358577	1765.16003595907	1364.58048576626	4155.0255841766	4215.35309557106	3172.15598114013	5289.03511398777	2632.30249628086	6388.74942994531	4992.79434937361	5141.21386798262	9821.48810498368	6148.28617453358	8075.22146115483	1743.98934609555	1347.13073283533	1207.66417304723	1392.66011488357	1348.33087365619	1598.33975958195	2404.46052395826	1346.01469563008	1304.51815205286	1451.42062495597	2972.92334837067	1759.51772442249	1453.00408726392	1824.09619393426	2266.31974425304	1538.08993469002	2.61843224184169		2.02477782009352	3.02810083101062	4.57852813713559	1.49552252151338	2.26124965005993	1.5120131041368	TRUE	TRUE	0.0000136729987670892	0.000288587146629682	0.0725668053490432	0.00514937660325885	0.00024662541764786	0.209465963106681
OAR1:26700389-26701491	FAM159A	FAM159A	0	0	0	0	15.6793418270815	233.454124095941	23.4707044705872	66.8289635341415	333.646184752687	364.826454699427	26.0041372363209	0	0	10.9036332068873	7.12257681248496	0	0	0	1.1322439958403	12.4941857018334	11.0910237750483	0	0	11.3436361048075	0	7.1293125860208	13.3128705504855	0	0	2.25954112089037	0	19.6393793970885		#DIV/0!	#DIV/0!	#DIV/0!	2.90276461684361	0.0661259510202813	0.0227803352144291	TRUE	TRUE	3.87153729630718E-07	0.0000130856043209314	0.00209020897454929	0.000417826215520262	0.105663128210812	0.286715792028801
OAR1:268342230-268346342	DYRK1A	DYRK1A	3711.5258496552	2244.19479880349	3990.97076208899	6018.0058460062	5386.97387059015	7489.35891656172	4500.05622253373	6682.89635341415	6134.66576164056	7747.08500279487	8226.84221699738	16883.3469171531	20246.2316598806	20269.8541316035	16901.8747760268	9116.08380155131	7305.69439256514	3357.3064010713	5765.66948781779	8379.43387736295	3409.25747485233	6819.36525899594	5379.54195468263	6100.60749716546	8315.14806633651	5353.22258802837	7617.18076663609	7835.93309582312	7639.18189646499	8877.73706397826	8481.04749338311	1.32597975580423		1.76398315958238	2.1709346464933	5.60246400671534	1.23070032426344	3.17603032448547	2.58066912136898	TRUE	TRUE	3.06535763439086E-09	1.80160500042795E-07	0.117942738052667	0.0377171338999731	0.0000223545800170234	0.515716619692938
OAR1:2686967-2687753	ESPNL	ESPNL	42.6389392649683	0	395.22493997268	99.208183464488	13.4394358517842	112.961672949649	0	0	0	0.952549490076832	0	0	0	21.8072664137746	0	0	65.5219228032748	40.8747873954447	0	0	17.2527036500751	194.12511024763	13.5504835130545	36.2996355353839	75.9622009322748	7.1293125860208	0	32.6235805430586	64.4043075307084	4.51908224178074	0	1.32542228056954		0.386437377511116	0.00163158495467008	0.037352818046574	0.00422211993358004	0.096659433637471	22.8935783819648	TRUE	TRUE	0.0000747930951491282	0.00116967838592129	0.506594821967689	0.000994915806706369	0.00806123592284208	0.00251116610917251
OAR1:26932607-26934417	ZYG11A	ZYG11A	972.94306868246	1892.11259445287	2625.04132427801	1236.3585882697	3178.42657894695	4192.76076098113	834.112728108559	1131.31888268511	2078.37609562792	2718.57624467928	2000.58495804762	907.028289630599	2621.94958417828	1469.26457462807	1661.34104151212	652.557747785047	419.340305940959	667.002212498393	2281.47165161821	722.5804064227	481.843366227097	566.999084386641	1046.39844906365	485.50762528576	151.92440186455	155.062548745952	357.228693104693	127.984815976615	151.661756443281	4.51908224178074	5.87805070582173	3.80386080403158		1.28982129249525	1.08315793863265	0.909763093240917	0.839773653090502	0.705340420827537	0.839917301801231	TRUE	TRUE	0.725657499718547	0.894179834704288	0.518653970003992	0.604506178014789	0.833846262842616	0.930421431152501
OAR1:269821407-269823193	Q2QCT6_BOVIN	ETS2	757.810238754665	876.254463695574	1150.95911573125	1297.19379511114	304.627212640441	208.97909495685	696.899378895896	310.277330694228	344.706279274875	682.977984385088	329.385738326731	37.4461220489697	101.640543823135	239.879930551521	338.322398593036	1186.76749093402	2078.35539131988	1523.51480292112	1320.76262114772	1445.1608128454	1620.52180713205	1564.53306674822	2442.09825090826	1737.8450512565	2631.54767515381	1970.3637659615	978.495985460681	3114.29718876429	2474.37194416367	1609.92304863439	1254.96382569294	0.282838937399284		0.675317244658725	0.449012497252977	0.193164145581264	0.664891206028491	0.286034670533077	0.430197704435905	TRUE	TRUE	0.00709057569612104	0.0435494723522611	0.389592146592298	0.139719431319563	0.0000587911345223295	0.456972719991913
OAR1:270176063-270178157	COL6A6	COL6A6	1412.89939655281	746.308911965168	1733.11477055588	3262.63893921892	987.798535106135	197.682927661885	853.972554968287	744.665593666148	62.6738689590682	526.759868012488	993.358042427458	116.499046374572	276.68814707409	294.398096585957	475.432002233371	6081.77246046517	2979.93704909294	2924.4052436559	5905.50162130407	3821.13846047739	3465.32876171508	5573.88930413986	4599.63634804238	6431.84167142583	7132.30808039109	3726.84815434237	3663.25821314191	3227.22496756719	1911.35364284683	2937.40345715748	3431.80193708225	0.199525467315001		1.02164430776456	0.448470744677808	0.224098295922686	0.438969552582444	0.21935060394261	0.499694347027437	TRUE	TRUE	0.000478318950083545	0.00525085623292144	0.852144274638724	0.054525172818842	0.000163467628257057	0.0239103204742979
OAR1:271056825-271057257	COLQ	COLQ	46.5152064708746	66.7287968345327	96.1357962095709	13.1029676273852	22.3990597529736	35.7711964340555	75.8284298280508	133.657927068283	134.564483353293	56.2004199145331	22.5369189381448	170.587889334195	48.9380396185465	125.391781879204	74.7870565310921	42.7367794519174	7.86263073639297	29.7271181057779	127.377449532034	31.2354642545836	353.680424826539	397.860374467914	93.347775312153	113.436361048075	1077.03549178975	429.541083307753	534.733633777832	2238.47952649295	153.739314750723	1055.2057034558	820.967748579768	0.159588071580597		0.526919218030661	1.24281240386361	1.50338560000274	2.35863935369177	2.85316144972199	1.20966414185204	TRUE	TRUE	0.672633165530316	0.863304838104213	0.281203602746512	0.842692012908323	0.404045639185199	0.186794354280804
OAR1:271300457-271303864	ANKRD28	ANKRD28	740.367036328087	575.974877940177	886.585676154932	838.589928152653	544.297151997258	773.787459705094	456.776017773735	1155.18636966159	1373.29506983841	2095.13260342399	760.187611875114	1599.08810083193	3911.27870489768	1016.76379654224	1483.27662119999	453.66735110497	961.861826752074	771.047125868615	766.812246182846	1106.77661675408	562.561372589948	380.562097317135	523.95202917144	1144.57288297507	1326.62558056723	802.04766592734	310.633646177994	1356.38809873255	646.120633614526	1229.19036976436	1036.4962744599	1.45184002124652		0.889765023027838	1.83294778214822	2.72719150811931	2.06003577878435	3.06506935824335	1.4878719048521	TRUE	TRUE	0.00553321320107469	0.0360721121696341	0.824567805260697	0.105350459572241	0.0184120818667375	0.0435873761688667
OAR1:272291379-272293388	A3DUJ0_BOVIN	DAZL	2156.17363328533	1511.0560441083	2188.42458315954	1299.06564762933	4078.86878101649	3836.93149118974	1664.61457860626	1694.59157533002	2564.0985800607	1752.69106174137	2435.72085446872	367.526753443591	306.803863762426	1643.72270593826	1385.34119002833	3478.93821961474	1579.07833955892	843.506976251449	2343.46201039047	1022.4408632667	606.309299702638	738.059825099899	1261.70057599329	716.917801823832	75.9622009322748	983.84513687087	186.380187706796	50.1901239123979	1412.7396490607	42.931281296917	41.1463549407521	2.00286814411461		1.39345835849614	1.08191608858787	0.474335703798377	0.776425131035496	0.340401778715722	0.438421896856608	TRUE	TRUE	0.0101370509694311	0.0569939196083843	0.433825330851424	0.825664522676785	0.0396007507706345	0.572352677683877
OAR1:27321219-27323411	F1N1M7_BOVIN	CPT2	314.94671047988	460.07749396441	146.874133097956	488.553507249648	302.387306665143	148.732869383704	322.270826769216	346.078561158947	97.6975016126651	105.732993398528	460.27322908288	688.592577678276	350.09520650191	528.826210534035	442.490084475628	761.043418701453	926.479988438305	724.598503828337	541.212630011666	1177.5770023978	502.176909814685	221.033541371063	1265.46459919136	693.096166003736	991.578015740944	3207.29949963611	2060.16671768762	1570.95087845805	1261.07789261742	3115.90720570782	3690.43616813841	0.244408348573192		1.02664073033694	0.821496994949359	1.63521615996331	0.800179625329832	1.59278325089112	1.99053212612678	TRUE	TRUE	0.549271774165756	0.782846834593606	0.912162211049499	0.343572653456633	0.315767531194902	0.372801210501281
OAR1:27358798-27360341	LRP8	LRP8	424.45125904673	93.0691113744798	307.100460113907	89.8489208734985	304.627212640441	320.058073357338	204.014585013565	224.354377578904	36.8669817406284	330.534673056661	329.385738326731	435.484530495425	286.099308539195	204.443122629137	318.735312358702	0	469.136967271447	265.68611807039	46.4220038294525	705.921492153589	141.718637125617	382.484128111666	176.156285669708	501.38871583249	948.171043779645	1971.25493003475	441.543539924434	469.27765858092	687.67179976337	1010.014881038	1381.34191586811	0.434423420190426		0.835428318572283	0.837786655933588	1.13212239000927	1.00282290809262	1.35514006987939	1.35132540246501	TRUE	TRUE	0.933207742789813	0.982378134780015	0.725336700976951	0.903842941944886	0.675456082681494	0.818233985947118
OAR1:275819075-275820810	EFHB	EFHB	9157.68127395343	4669.25975744796	7421.14937962215	4640.32239261256	5579.60578446572	4051.55866979407	3156.80975129397	1298.39129152046	2864.56448124682	1055.90110975017	2030.05631358212	3483.8762439634	634.312282748084	2341.55523117905	240.386967421368	3944.9334878693	3606.32663109224	2476.64052718762	2992.52088100593	2211.47086922452	2452.96475824817	1320.43515584279	1818.77600930776	2942.53920558706	203.470181068593	908.096190644399	359.447504863107	62.7376548904974	1643.34862118679	266.625852265064	48.9837558818477	2.05925160939851		0.615171631698412	0.255866988134337	0.23649645435323	0.415927807704526	0.384439792355659	0.92429451754465	TRUE	TRUE	4.64079194073541E-07	0.0000152180132288364	0.200727070537862	0.000879510151987432	0.000448808488477304	0.0204202602644973
OAR1:276079585-276082016	SGOL1	SGOL1	3489.60955211707	4885.25033667553	6288.8833353761	3950.54473965664	8283.17229664963	9808.83860112784	6819.14236810829	7955.03340926048	9260.98581324584	10147.0334430434	16685.9880599726	15414.6267967879	22694.0747569544	20712.8142306333	21778.1689262743	2761.45344150851	2336.51176716478	3235.61101132577	1708.55618972302	2686.24992589419	2144.88076449683	2960.88843897499	3969.53886468535	1603.99014521978	1006.49916235264	3058.47509940292	3967.23542404467	708.935500262621	1857.33712685333	684.640959629782	1825.13474415765	4.91253367222656		1.47617652418242	2.2529568364025	4.12239648559547	1.52621099136521	2.7926175616962	1.82977162233524	TRUE	TRUE	1.47710617282026E-06	0.0000419547572990083	0.285492244688781	0.0314636119726595	0.000416919212856281	0.203328111151192
OAR1:276155794-276156483	ENSBTAG00000047076	LOC787246	0	0	0	0	0	146.850174834543	0	0	0	13.3356928610756	410.86536833387	0	118.580634460324	35.4368079223838	7.12257681248496	0	0	33.4430078690002	0.566121997920152	0	0	0	0	0	0	69.5107977137028	0	0	0	0	0	7.54447982940032		#DIV/0!	#DIV/0!	#DIV/0!	2.88866568713926	1.09730900475093	0.379867081758995	TRUE	TRUE	0.00119308905939142	0.0109828879015423	0.0148238014344808	0.00510147408915262	0.0151248956036732	0.431112571270644
OAR1:28203853-28205444	TCEANC2	TCEANC2	350.802182134512	144.871729969709	245.680368091126	319.15085435274	395.343404639984	537.509293785412	887.373172868738	1778.12777974769	772.363267466164	373.875674855156	1228.26208212889	1920.15392506661	1908.58354512331	1553.76773198144	1966.72152234741	272.857899577627	309.263475631457	85.4654645541116	318.160562831126	492.479153080601	187.931236188318	297.914773152303	454.694002326939	257.50053957913	164.132612728665	600.644585372252	495.904428005583	153.079877932814	366.689041263549	205.618242001024	345.825316525845	3.06328510430702		2.16432627031217	4.20105702003604	7.43493386446314	1.94104607870888	3.43521860194895	1.76977694637417	TRUE	TRUE	0.0000176452164737384	0.000352927425307849	0.0876883903776482	0.0106705207837127	0.0000596281255604425	0.312226491298705
OAR1:28319511-28320623	RM37_BOVIN	MRPL37	4118.53390627535	5458.59118316171	8471.96704096843	2415.62567473437	4421.57439523699	4158.87225909624	2913.97823196367	3248.36497749881	2783.45712141744	3549.19940002627	2292.69809966896	1823.76483312575	2670.88762379683	2918.08483699322	2410.1019289246	1314.97782928977	1375.96037886877	3300.63908218216	2896.56320235846	1010.98785970669	2967.46502781291	1882.6291632431	1363.3292023412	1539.33141942237	615.836414700942	727.189883774122	737.754909672736	589.733955970675	1303.66783791998	431.572354090061	325.252139055469	2.5569864566978		0.578009012608385	0.493392666767807	0.40817174425741	0.853607220657807	0.706168477227458	0.827275660441661	TRUE	TRUE	0.0191832258966397	0.0906428184683212	0.172308420302623	0.120325001710061	0.0223885102414612	0.757145297416293
OAR1:30612823-30615198	LPP3_BOVIN	PPAP2B	1657.10423052491	795.477499106403	550.110389421434	6212.67850789879	687.651134416289	284.286876923283	4457.62841060613	553.725697854315	973.288317952589	656.306598662937	662.238694951639	1112.28851419532	50.8202719115675	152.650864896422	73.0064123279709	2245.32464351228	7933.39441302051	3289.49141289249	5147.74732708795	6016.99159757461	3011.82912291311	2560.14501831527	5001.63402559633	3856.83627563454	5493.69488885202	6306.76814640865	3898.45225953382	10627.7587384503	10529.0655021171	4903.2042323321	5086.47321077107	0.23440994847187		2.9079517150556	0.710752017672518	0.346880234869715	0.244416719161009	0.119286793200101	0.488046781781408	TRUE	TRUE	1.82345791799321E-08	8.93085270668405E-07	0.00793059525096287	0.348517406629245	0.0178232491244194	0.000256255680652583
OAR1:30845924-30848525	C1orf168	C1orf168	2719.20144494321	10411.4483271564	6937.7999597907	3300.07598958287	4237.9021052626	4955.25205339126	6574.50540997255	5145.83019212889	3163.18703334591	3206.28158359862	5755.58237497236	8724.94643740994	1673.30450849569	5667.16335927968	5833.39040942518	3139.50956742932	1108.63093383141	2941.12674759041	2216.93374385532	1522.20829134004	2044.4453825339	1793.25473129741	2416.50289316138	1515.50978360228	141.072658874225	941.069261354746	1757.29891266408	127.984815976615	1267.31056753975	81.3434803520533	248.837479879786	3.59051376301718		0.712601215326159	0.645449003838636	0.818404199396564	0.905764668873337	1.14847432448172	1.26796105428829	TRUE	TRUE	0.464411162220243	0.715315169624249	0.34871913010309	0.189475638867871	0.640594622809837	0.645869550973415
OAR1:32908931-32910635	TACSTD2	TACSTD2	888.634256953999	1245.8968777395	491.360736182251	926.566996507954	1548.89498191812	818.972128884954	702.315695312185	1470.23719775111	847.940580034452	1352.6202759091	677.841177293431	678.190877109118	733.129478131687	534.278027137478	457.625560202159	295.870011590198	414.098552116697	661.428377853559	1039.3999881814	397.731578175031	436.246935151898	739.98185589443	252.94235891035	647.721621584506	40.6940362137187	162.191861331973	206.349493532525	42.6616053255382	209.833389051663	27.1144934506844	15.6748018821913	2.55210897664113		1.14154066479809	1.2420463536274	0.686402199925397	1.08804389710207	0.601294567151318	0.552638150678318	TRUE	TRUE	0.451376257666535	0.703995820794456	0.931342538486428	0.759257432513369	0.341589633189397	0.784462867694088
OAR1:3389675-3390497	COL6A3	COL6A3	2379.05899762494	178.236128386976	84.1188216833745	1242.9100720834	586.855365527908	382.186993479645	2134.93138742072	529.858210877836	372.356515580346	650.115026977438	611.964029628084	740.601080524067	2246.44424172059	269.864921870461	581.380332319085	888.431895913899	12412.4730558524	1752.04202335929	3151.03504042357	2456.14867255209	1625.45115103207	1129.19309178695	524.704833811054	4239.11681236655	2160.85332294846	1487.35283825859	1427.80536653957	2043.9927963324	2870.14680173141	1226.93082864347	1343.13458628026	0.34014100739768		1.23424912885326	0.614527056129951	1.08983975602817	0.497895474879459	0.882998197487687	1.77346098134646	TRUE	TRUE	0.32639649077939	0.586784091247042	0.664266327259264	0.212711231839307	0.91118369467779	0.0808338173773416
OAR1:34172337-34173204	FGGY	FGGY	3641.75303994889	2173.9539600303	1842.60276068344	2405.33048588428	2174.94870201374	1063.72242027586	2446.36958135735	883.097018129727	1539.19648767122	1741.26046786045	1390.35453756862	1535.29100400776	671.956928608504	256.235380361852	324.077244968066	138.072672075426	1231.81214870157	1896.03275168415	1391.52787088773	564.320720866143	2582.97620361124	1222.41158532171	947.028236634585	2336.78903759034	1093.31310627524	213.879377580624	297.320775627509	521.977288688938	349.029795650291	476.763176507868	286.065134349991	1.65255845371856		0.792313001403512	0.543910015865185	0.272993713207905	0.686483769547763	0.344552863229962	0.501909700584683	TRUE	TRUE	0.00205395275040121	0.0166949212653622	0.515676722944439	0.195128496362476	0.00368943780267022	0.47332809862137
OAR1:34297634-34301557	HOOK1	HOOK1	405.069923017199	363.49634065127	120.169745261964	1267.24415481997	705.570382218668	576.104532043209	911.74659674204	1608.66862221469	458.993922670823	865.86748647984	1879.23231761146	1069.29481850947	2258.67875162522	2254.32616552395	2266.76007057334	848.1606998919	259.466814300968	395.742259783169	160.778647409323	1322.3013201107	765.896808465833	1185.89300022562	2244.86343532936	612.556349659603	865.426503478417	1195.94218630499	1178.18904371796	441.673090429102	779.084365290827	729.83178204759	914.036884755278	1.30543238287136		2.92043894169599	4.06146676342801	6.62378343571177	1.39070422101322	2.26807804167449	1.63088456006989	TRUE	TRUE	0.000119400147615356	0.00169174855942923	0.0217318673193567	0.00615595307709273	0.000128888038654247	0.551574796731054
OAR1:34454449-34454973	CYP2J2	CYP2J2	203.504028310076	24.5842935706173	376.531868487486	350.036420903005	315.826742516928	60.246225573146	391.780220778263	458.255749948399	1858.09587972767	312.436232745201	665.705913249815	370.300540262034	1025.81659969646	1147.60739502489	1143.17357840384	235.052286985546	188.703137673431	85.4654645541116	744.450427265	166.589142691112	98.586878000429	34.5965543015578	115.931914500577	102.092724943267	5.42587149516249	67.7284695671976	2.21881175841424	5.01901239123979	143.351523213512	22.5954112089037	1.95935023527391	4.59664995523586		1.3866841046409	4.08664872777188	4.57340596475381	2.94706538720308	3.29808782652641	1.11910914526958	TRUE	TRUE	0.00159419845812114	0.0135791229869282	0.39726965774095	0.0084971659289065	0.00449113063452395	0.0365750762781153
OAR1:36244380-36245876	Q32LP5_BOVIN	NFIA	1288.85884596382	760.357079719807	405.906695107077	1579.84352535902	311.346930566333	208.97909495685	2047.36760535737	281.636346322453	438.717082713477	467.701799627724	322.451301730379	22.1902945475376	446.089053445982	193.53948942225	195.870862343336	1989.72582794408	3390.10428584144	2407.89656656801	554.799557961749	1595.0910412674	1509.61156938157	501.650037372588	1452.91295445529	839.429071755753	1947.88786676333	1634.39491034527	1746.20485387201	2923.57471789718	3436.28144050941	1245.00715761059	1186.38656745835	0.33739738023867		1.26700509409907	0.461435159369216	0.262010243143032	0.364193610205907	0.206794940575467	0.567815949485083	TRUE	TRUE	0.00157173908837671	0.0134327432938951	0.593535901470143	0.0782445644966476	0.000472513737858632	0.0174464083926598
OAR1:36896275-36898851	INADL	INADL	209.318429118936	554.902626308219	256.362123225522	543.773156536486	447.981195059472	534.685251961671	325.881704380076	243.448367160087	283.875759402838	866.820035969917	675.240763569799	1635.84077617629	1846.46987945362	1071.28196257668	1245.56062008331	748.715501551861	499.277051760954	305.631933025029	357.222980687616	584.103181560713	504.641581764696	420.924744002286	524.704833811054	592.13780467095	549.369488885202	338.642347835988	596.860363013431	810.570501185226	404.085090797509	512.915834442114	612.296948523096	1.37017478513568		1.36122269111596	1.52073709134213	4.26164669347112	1.11718464676445	3.13074908410271	2.80235598758888	TRUE	TRUE	0.00192864754805022	0.0158791288694803	0.583062996858391	0.287259398417013	0.00346779497642221	0.521780431550668
OAR1:37034258-37035997	A6QP03_BOVIN	KANK4	213.194696324842	84.2890065278308	384.543184838284	520.375000059012	239.669939356817	282.404182374122	281.648453647046	324.597822880116	97.6975016126651	17.145890821383	265.242199810473	6.9344670461055	41.4091104464624	46.3404411292711	37.3935282655461	151.222450368323	492.724859480626	726.456448709948	1657.60520991021	689.262577884477	1045.02090680455	2083.48138127159	554.064214756005	592.13780467095	368.959261671049	133.67461098789	339.478199037379	173.155927497773	457.062827637285	241.77089993527	66.6179079993129	0.31029424007733		1.45606162968128	0.774914553783633	0.145240843071314	0.53219900723107	0.0997491040974039	0.187428204002821	TRUE	TRUE	0.00760638701451144	0.0459601423363975	0.346700697116347	0.386127738430222	0.000173445142555375	0.0518843677904798
OAR1:37247650-37256063	USP1	USP1	5670.00985543931	9558.02213606215	6151.35573802074	7464.94784257317	11891.6608228537	13290.8821698008	10485.9885819362	10826.2920925309	14193.7879701419	15021.7054585116	18264.4391902172	23798.3974555295	20611.3847247267	17458.0797183775	19547.0217397634	6239.56979997995	5582.46782283901	5473.50562122636	6183.1844612839	8097.27351692988	5435.21781776115	6588.72156365222	9519.21466792077	5604.89059938536	4932.1171891027	8970.45756136067	7133.47980330179	4614.98189374499	6816.46880671788	5740.36421762198	5958.38406546796	2.11729944529009		1.51314480901628	2.04541257620611	2.85607630589346	1.351762609909	1.88751022960601	1.39633262214071	TRUE	TRUE	0.00170556957957213	0.0143513105199731	0.314770690987574	0.0693770336106809	0.00773043393789452	0.331487653239308
OAR1:37256119-37257866	DOCK7	DOCK7	315.915777281356	553.14660533889	234.998612956729	608.352068414313	468.140348837148	591.166088436495	631.903581900424	969.019971245051	1253.47737918136	1104.95740848912	1149.38286584538	2307.79063294391	2057.27989627197	1621.91543952449	2543.65024415869	2595.43749056068	867.510257915358	490.497448745336	353.260126702175	1565.93794129646	709.825521603089	962.937428060024	1296.32958941554	1068.57052107286	784.038431050979	1552.40781560603	1688.51574815324	1192.01544291945	1402.35185752349	1676.57951170065	1869.22012445131	0.871969639760179		1.56211619883373	3.04116188509676	5.79494899766	1.94682180964981	3.70967857703959	1.9055049407459	TRUE	TRUE	0.000032602292102113	0.000598073980326997	0.346959269446012	0.0169998268381682	0.000144844913684497	0.0903201683724186
OAR1:38366512-38367280	EFCAB7	EFCAB7	501.976603164855	324.863879326015	331.1344091663	832.974370598059	515.178374318393	410.427411717057	909.94115793661	2105.11235132546	1159.46657574276	1480.2619075794	1144.18203839812	728.119039841077	2593.71609978297	2112.57893383442	2507.14703799471	793.917864433697	1166.29022589829	392.026370019947	5.09509798128137	2115.68211217713	544.69250095237	917.769704388546	1040.37601194674	875.728707291136	1085.1742990325	1850.0566160724	1948.11672388771	1445.47556867706	1065.78741171785	1613.31236031572	2258.15114615318	0.985174233731787		1.7283543886374	3.81421668691236	5.14360965553065	2.20684872962854	2.97601561887187	1.34853629925636	TRUE	TRUE	0.000117913847701323	0.00167613163416178	0.1955389601729	0.00440847008883295	0.000454085409855654	0.0657001109453181
OAR1:389258-389909	SEPT2	SEPT2	6089.61578047866	2248.58485122682	2942.82353952631	11318.1562512835	3881.75705519032	1822.44832358767	12351.9095873479	7308.2245121979	3204.66238780412	2478.53377317992	5418.39539547473	1373.02447512889	1863.40997009081	5389.12071250405	3043.1209431342	18921.7091023364	20897.5620588765	13702.343501882	14544.5233095656	17279.4588256356	14239.642191187	12746.9082293295	21492.5724609836	14448.3893066933	17609.6659375498	53640.9478972205	37156.2217064049	20453.7302474	42283.5054522175	33816.2924152453	36663.3616024454	0.193511120810899		1.95289922959641	1.2239457909064	0.775772389351052	0.626732691762771	0.397241382245501	0.633829043013866	TRUE	TRUE	0.00648175182693644	0.0407100902866485	0.0709000979712736	1	0.311298721705966	0.0675677750888277
OAR1:39538800-39539633	DPCD_BOVIN	DPCD	352.740315737465	2322.33773193867	1235.07793741463	181.569694265195	664.132121675667	508.32752827342	272.621259619897	336.531566368355	1129.97299035026	279.097000592512	312.916451410395	325.919951166958	451.735750325045	200.354260176554	101.496719577911	328.744457322442	169.046560832449	435.688074737808	458.275757316363	93.7063927637507	408.519375714278	319.057111892144	144.538490805914	161.079632688266	169.558484223828	34.7553988568514	86.5336585781555	181.939199182442	108.033031986995	85.8625625938341	30.3699286467456	2.87748546329449		0.312004932163164	0.39484064380754	0.207058238602739	1.26549487878306	0.663637709722028	0.524409636774037	TRUE	TRUE	0.00395255578733811	0.0277059655900521	0.0119541237387079	0.0518514123844858	0.00167511388687297	0.626697374563653
OAR1:39593291-39595664	CACHD1	CACHD1	772.346240776813	159.797908209013	309.770898897506	1920.52068367103	255.349281183899	227.806040448458	838.626325122134	76.3759583247331	307.839297534247	177.174205154291	356.256680137596	115.112152965351	263.512521022943	171.732223008475	185.186997124609	1439.9007230723	3129.3270330844	893.671488054949	3442.30480835349	1893.91031596958	1465.24747428138	2254.54212198485	1588.41778958583	1862.62504840939	1728.14007120925	1795.69560760399	1360.13160790793	2346.3882929046	2031.85202467848	3515.84598410542	2645.12281761978	0.196045391348408		1.9580459645478	0.554172048270249	0.444199401183886	0.283023002679221	0.226858515697037	0.801555045171219	TRUE	TRUE	0.00738048669660119	0.0449430951510076	0.0997353181922395	0.199781726340908	0.0401405269036682	0.00278068531641761
OAR1:40050435-40051393	bta-mir-101-1	MIR101-1	156.988821839202	47.4125661719048	8.01131635079757	138.517086346644	58.2375553577313	75.3077819664325	34.3033373031659	0	0	52.3902219542257	17.3360914908806	2.7737868184422	0	0	0	3.28744457322442	162.494368552121	120.766417304723	219.655335193019	131.188949869251	102.283885925445	182.592925480444	167.122629994338	233.678903759034	271.293574758124	7.1293125860208	33.2821763762136	416.578028472903	76.8696573753616	81.3434803520533	60.7398572934912	0.277802584021638		1.08173530119458	0.246194008220577	0.00979385917655476	0.227591729648372	0.00905384077392982	0.0397810622904354	TRUE	TRUE	0.00645758711514599	0.0405936369341965	1	0.19140867605634	0.0000119767503222854	0.188555689452793
OAR1:40449575-40452112	DNAJC6	DNAJC6	887.665190152523	1943.9152130481	739.711543056976	773.075090015727	3172.82681400871	2692.25320529996	1287.27786827143	3035.94434340814	1282.97096457387	2841.45512889919	2704.43027257737	3544.89955396913	4475.94839280399	4214.25423446195	5737.23562245664	660.776359218108	471.757844183578	585.252637707503	34.5334418731293	189.49514981114	446.105622951941	532.402530085083	1841.36014849618	589.869077449988	105.804494155668	450.929021065816	308.41483441958	102.889754020416	286.703046427024	88.1221037147244	144.991917410269	6.13446677019663		1.66440459717267	2.07168740148702	3.77433532615385	1.24470180207758	2.26767898416366	1.82186526955983	TRUE	TRUE	0.000506532700974449	0.00551305285156023	0.310410210492563	0.12207037517228	0.00347869555301963	0.503686321402288
OAR1:42102553-42108009	S35D2_BOVIN	SLC35D1	1080.50948364636	263.403145399471	464.656348346259	777.754721311222	1460.41869589388	1420.49303734183	1466.01631000898	3603.99053344834	3384.38892378968	5485.73251335247	4480.51284581809	7188.26853999296	22049.4101965947	10031.3425503363	11881.3484453265	789.808558717167	2480.65999733198	861.157452626755	770.492039169327	2459.27221897755	757.886624628298	3301.08788960697	1361.07078842236	1304.51815205286	1732.20947483062	2242.16880830354	3642.17950143698	1385.24741998218	1513.50122697165	1866.38096585545	2022.04944280267	2.80946526498504		2.12516753381404	7.03095583926389	21.2116749644274	3.30842426650732	9.9811777786567	3.01689776601529	TRUE	TRUE	0	0	0.0598822004032867	0.0000044076236508537	5.67547712487825E-11	0.000706421495372254
OAR1:42465568-42469914	IL12RB2	IL12RB2	532.986740812104	1362.67227219993	1503.45703516634	1065.0840828546	929.560979748404	758.725903311808	415.25092524885	281.636346322453	14.7467926962513	361.016256739119	800.927426878683	901.480715993715	261.630288729922	550.633476947809	382.838503671067	647.62658092521	259.466814300968	414.32170859928	972.597592426822	439.378863847809	506.490085727204	197.969171836692	442.649128093113	208.722904328457	62.3975221943686	142.586251720416	48.8138586851133	75.2851858685969	270.082579967487	15.8167878462326	7.83740094109563	2.2914672510128		0.699142478423566	0.321773396811071	0.462601810800067	0.460240089454454	0.661670296222233	1.43766332265089	TRUE	TRUE	0.0581398237231538	0.196948491756487	0.447570210599929	0.0340779411260096	0.137964579900239	0.128099032877601
OAR1:42754602-42756593	GA45A_BOVIN	GADD45A	1379.95112530261	677.824094161306	1279.14017734401	1791.36285991538	1108.75345777219	1353.65738084662	1695.30703829856	2563.36810127386	3421.25590553031	1828.89502094752	3255.71798198737	2231.51149543675	4264.19725983912	3633.6357661952	5224.41009195772	1278.8159389843	1999.72908395595	1164.00246832937	1444.46027769327	2130.2586621626	1462.16663434386	1099.40161447172	2428.54776739521	1370.31124146074	1730.85300695683	2658.34243051251	2308.67363463002	2971.25533561396	2368.41647048412	1518.41163323833	1981.88276297956	1.27323795569302		1.33710628591085	2.48790477734193	3.45088639978319	1.86066343682406	2.58086169823996	1.3870653053973	TRUE	TRUE	0.000473324273707276	0.00519976148563687	0.412182164674957	0.0331184840392105	0.00301472043086422	0.135522619002201
OAR1:42769960-42774295	GBG12_BOVIN	LOC783729	29681.5470624254	31887.58478206	38089.8035898671	24282.6067923221	23358.8594633885	23140.1987037356	15694.6795356011	14497.1115895134	13842.6299690624	15688.0138268204	16436.3483425039	13303.7750279534	15447.4804288235	15389.1153173706	21371.2917258611	16811.9915474697	20598.7820908935	23662.7860121992	27411.0610172959	12913.7821049867	16030.2263628698	8434.83214179924	13198.1709417151	12405.4004442174	2152.71451570572	3894.38700011386	5325.14822019418	4093.00460505605	11293.6069592558	2123.96865363695	2771.50090779494	1.81802080776141		0.650792205321201	0.45503273337489	0.493018981798897	0.699198192071625	0.757567435147083	1.0834802545792	TRUE	TRUE	0.0161265152563027	0.0798280789217887	0.242756823071536	0.051320090912887	0.0571490849781586	0.354683960616701
OAR1:43144063-43145471	Q3ZBQ6_BOVIN	DIRAS3	4698.03585355833	2155.51573985234	2918.78959047392	2816.20211362872	1890.48064315097	1666.18467600732	1317.97032796374	1011.98144780271	29.4935853925027	410.548830223114	158.625237141557	337.015098440727	139.285189683555	68.1477075430457	28.4903072499399	67.3926137511006	1972.20987637857	1684.22703518048	2124.37279719537	1249.41857018334	2794.32182332466	1406.92654159668	910.893613933106	1867.16250285131	37.9811004661374	78.4224384462288	73.22078802767	143.041853150334	548.475393164742	20.3358700880133	19.5935023527391	1.39729003288578		0.590250402848725	0.123612837772384	0.04397142088086	0.209424402212674	0.0744962149430831	0.355718885459351	TRUE	TRUE	1.11022302462516E-16	2.29261054585095E-14	0.191282195918273	7.49144939527444E-07	5.08425421946508E-11	0.0000452986964135404
OAR1:43202579-43205090	WLS	WLS	9123.76393590175	9818.79125000762	10334.5980925289	9098.13916470083	10913.9418646364	10907.3908705632	6235.08291455175	8661.51102376427	8709.82443622345	11371.5358125372	7765.70218333996	8227.74515020417	15845.5725587975	9089.54123209144	11862.6516811937	8595.02383669524	6799.86514852386	6198.1041250547	8641.56923725216	5190.29297696997	7819.78792939653	4644.58741498413	5697.22551259979	5570.85969107095	2170.34859806499	2222.56319869198	1994.7117708144	1370.19038280846	3863.21967268878	894.778283872586	1154.05728857633	2.16718768092257		0.951797322841546	0.935249060299324	1.15342952388698	0.982613669795984	1.21184363120866	1.23328594793544	TRUE	TRUE	0.84280861492371	0.946982238577147	0.868581684403501	0.959402682747201	0.72110990566782	0.899772547082026
OAR1:45497460-45500951	Q148M1_BOVIN	SRSF11	5374.44448098896	3202.98224805757	2335.29871625749	5034.34734769322	3453.93501390853	2587.76365782154	4320.41506139347	3689.91348656367	2677.46454891313	4346.48332322058	4736.22019530858	2477.68507557349	4142.79327693926	3854.43433863467	5365.97130610586	4958.28827756573	9786.35438989712	4479.50510956441	3028.75268887281	10821.0059999296	4682.87670502038	4399.52848868143	6794.8146771572	10025.5055894288	12411.6810451842	12181.3217172898	12305.5300121654	16846.3150911964	8659.26302541912	17416.542959823	15376.9806464296	0.398511137047039		1.05815415850874	1.06183933826456	1.0886980578305	1.003482649221	1.02886526417361	1.02529452300179	TRUE	TRUE	0.994180161652202	0.99853526806069	0.946758035995242	0.899107259388687	0.950881258210643	0.933872514714919
OAR1:4561639-4562853	E1BJ47_BOVIN	GBX2	2957.59187810644	2387.31050780387	4715.99489183617	3298.20413706468	4385.73589963223	2344.89606097979	1240.33645933026	3489.42659596124	2947.51519016324	3705.89379114391	1776.08257324072	4269.55136028716	3681.64636514911	3050.29138962673	4289.57188531907	313.950956742932	1077.18041088584	1674.00833833162	3320.30551780169	2157.32939784991	2337.74134458517	1472.27558861074	912.399223212335	1392.99851367036	70.5363294371123	579.25664761419	445.981163441263	72.775679672977	1621.53425895864	29.3740345715748	172.422820704104	2.93347570792203		0.840072131185534	0.888508088901202	1.1398879676123	1.05765690339866	1.35689296823078	1.2829235680026	TRUE	TRUE	0.722408798262338	0.892282037593252	0.683925936492746	0.914366513634972	0.610009824038732	0.765332093165526
OAR1:46186213-46187307	PE2R3_BOVIN	LOC790656	25.1957368383904	0	0	44.9244604367493	2.23990597529736	0	10.8326328325787	4.77349739529582	1.84334908703142	0.952549490076832	0	0	0	0	103.277363781032	0	348.576629313422	11.1476692896667	164.741501394764	18.7412785527501	30.8083993751341	7.68812317812395	16.561702071511	0	0	0	0	55.2091363036377	101.800357064668	27.1144934506844	0	0.264542811197019		1.72639322725391	0.225317759735171	3.07425114544585	0.130513579512573	1.78073633336474	13.6440693758858	TRUE	TRUE	0.475432787176372	0.724335834580473	0.760956723267129	0.215052666273331	0.475825083013461	0.113588987990766
OAR1:53328964-53330330	UBP33_BOVIN	USP33	1033.02521037401	402.128801976526	261.703000792721	1581.71537787721	1326.02433737604	652.353661284222	1157.28627428049	1312.71178370635	1164.99662300386	1468.35503895344	1676.40004716815	1357.76864762746	5410.47672628892	2601.87947399349	2711.92112135365	1148.14001719863	2428.24245908936	1128.70151557876	648.492748617535	1483.68455209272	1194.1335597802	1183.97096943109	1864.69709232422	2881.2835706211	1912.61970204478	3389.98813465289	2496.16322821602	1961.17909187695	1889.53928061869	3547.47955979788	2590.26101103211	0.810324914572296		2.08505178144599	2.48509307912313	5.3401874210733	1.19186156489586	2.56117736192137	2.14888829152331	TRUE	TRUE	0.0000677700656187552	0.00108212578131682	0.093879045970732	0.038967349253663	0.00022652539224574	0.595557224173279
OAR1:53755158-53756678	GIPC2_BOVIN	GIPC2	187.998959486451	177.358117902311	445.963276861065	299.496402911662	306.867118615738	1108.90708945572	342.130653628944	1599.1216274241	2150.26671002215	936.356148745526	2901.19491099887	2600.42514228956	5898.91600632788	6914.26640731742	5320.56487892627	0	39.3131536819649	263.828173188779	35.6656858689696	12.4941857018334	89.9605261753915	221.994556768329	605.254930249766	145.198542141536	2.71293574758124	298.539964539621	516.983139710519	27.6045681518188	47.7838410711707	83.6030214729437	172.422820704104	12.9787291268761		1.90190094501672	7.01351139298648	19.1670642116756	3.68763231931872	10.0778456742957	2.73287703372703	TRUE	TRUE	0	0	0.0905393488509626	0.0000314372792042786	3.10566687739481E-09	0.00231965290809162
OAR1:54260451-54261584	IFI44L	IFI44L	438.018194267402	114.141363006438	0	219.006744629153	0	65.8943092206285	210.33362083257	9.54699479059164	0	12.3831433709988	0	836.296725760323	79.0537563068828	32.7108996206619	5.34193260936372	29.5870011590198	1292.09231768058	782.194795158282	749.545525246282	493.52033522242	75.1724944753271	11.5321847671859	100.875821708294	385.683627563454	89.526879670181	119.415985815848	90.9712820949839	135.513334563474	268.005021660045	289.221263473967	207.691124939034	0.421356420714369		0.672678759461474	0.0297877731255782	1.29501061115981	0.0442823156025104	1.92515460454936	43.4745694382843	TRUE	TRUE	0.000146859040631386	0.00201812320133832	0.43066421459331	8.16933668592292E-07	0.5179034024013	6.48996722502417E-06
OAR1:54500361-54501795	ELTD1	ELTD1	315.915777281356	172.090054994321	50.7383368883846	189.057104337987	279.98824691217	256.046458685871	539.826202823505	4.77349739529582	5.53004726109425	62.8682663450709	53.7418836217298	8.3213604553266	0	0	0	169.303395521058	1231.81214870157	260.112283425557	2.83060998960076	520.591070909726	162.668348700708	7.68812317812395	344.784524943275	884.803616174982	29.8422932233937	616.685538690799	854.242526989483	298.631237278768	1003.46066249459	693.679124113344	525.105863053408	0.271902632707586		1.76092580462017	0.176679909343774	0.0115843858712732	0.100333534144491	0.00657857692861279	0.0655670806844989	TRUE	TRUE	2.00551691031947E-07	7.38465154375707E-06	0.352142019178921	0.00654927885571376	8.41728033572525E-11	0.000335427616026147
OAR1:60071316-60073267	TTLL7	TTLL7	60.0821416915463	1.75602096932981	0	159.10746404682	87.356333036597	107.313589302166	70.4121134117615	0	3.68669817406284	3.81019796030733	223.63558023236	0	0	79.051340749933	23.1483746405761	8.21861143306105	280.433829598016	70.6019055012226	50.3848578148936	531.002892327921	39.4347512001716	144.152309589824	43.66266909762	249.559994305764	263.154767515381	1162.07795152139	732.2078802767	213.308026627691	436.287244562863	684.640959629782	542.740015170873	0.160309042277419		5.14475384064558	2.80327470636062	1.23952237978404	0.544880239791775	0.240929385190663	0.442169430263674	TRUE	TRUE	0.330811364039066	0.591935416145312	0.0165042975933016	0.149951076295767	0.852047060057782	0.295936317378002
OAR1:60473575-60478380	KAPCB_BOVIN	PRKACB	1817.96931957001	1973.7675695267	1877.31846487023	1806.33768006096	2793.16275119581	3033.02091869807	1651.97650696825	2668.38504397036	3456.27953818391	4725.59802027116	4484.84686869081	3786.2190071736	8048.42528495788	5526.77908174101	7779.6345234367	2097.38963771718	2851.51408039852	1969.42157450779	1403.69949384302	3755.54398554276	1536.72296083169	2350.6436617114	1561.31682255972	2695.24793850225	2786.18501276594	2700.22714195538	3257.21566135211	2650.03854257461	3114.25990285587	2444.82349280338	3091.85467126223	1.46835746590277		1.22831282425557	2.0287916390319	3.32609089974531	1.65168969904834	2.70785327162981	1.6394443055436	TRUE	TRUE	0.000173652527102885	0.00232974913666303	0.632345375182197	0.0610534382637092	0.00391985792068267	0.110907132012689
OAR1:60592658-60593117	SAMD13/Q2T9S2_BOVIN	0	153.112554633295	1.75602096932981	50.7383368883846	108.567446055477	107.515486814273	0	169.711247710399	0	0	8.57294541069149	22.5369189381448	15.2558275014321	0	2.72590830172183	186.96764132773	248.202065278444	497.966613304888	102.186968488612	0	583.061999418893	225.517483425981	140.308248000762	367.368664131699	735.067619591524	637.539900681592	707.584274162564	818.741538854856	526.996301080178	290.858163041909	2302.47240218729	1426.40697127941	0.0918416975509812		1.40727581543623	0.113480612003487	0.747601483753054	0.080638500824595	0.531240198653814	6.58792255834926	TRUE	TRUE	0.125759348697824	0.326769020141379	0.516383227498308	0.000700707047062626	0.640696948064724	0.0000504980786913386
OAR1:60827457-60829857	O97625_BOVIN/ENSBTAG00000020010	0	46.5152064708746	8.78010484664904	2.67043878359919	29.9496402911662	239.669939356817	218.392567702654	294.286525285054	992.887458221531	582.498311501928	478.179844018569	332.852956624907	977.759853500875	841.357834980396	667.847533921848	1082.63167549771	0	157.252614727859	163.499149581779	354.392370698015	10.4118214181945	38.2024152251662	40.3626466851507	161.100192877425	47.6432716401914	0	71.293125860208	93.1900938533982	27.6045681518188	49.861399378613	15.8167878462326	15.6748018821913	5.81668508570865		10.1219082553614	30.8770942263806	46.1858540388967	3.0505210526904	4.56295916478329	1.49579664784119	TRUE	TRUE	5.73290759309231E-09	3.18562039745613E-07	0.000416626149422413	2.19243200271477E-06	8.32396863122126E-08	0.0570770207508449
OAR1:61194114-61195726	MCOLN2	MCOLN2	67.8346761033587	453.053410087091	461.98590956266	305.111960466255	1301.38537164777	677.770037697893	883.762295257878	377.10629422837	1087.57596134854	1004.93971203106	2104.6015069929	1739.16433516326	1130.28049195912	626.958909396021	397.083657296037	572.015355741049	133.664722518681	237.816944846224	861.637680834472	99.9534856146674	98.586878000429	219.111510576532	594.715665295168	181.498177676919	32.5552289709749	367.159598180071	237.412858150324	12.5475309780995	101.800357064668	0	23.5122028232869	3.56648054903431		2.41742304615737	3.49044498152784	2.97099685003197	1.44387015217551	1.22899335089675	0.851179968673081	TRUE	TRUE	0.0395083642645906	0.151240939762779	0.0692282695360566	0.008990724317629	0.0164619490153475	0.298232353662988
OAR1:61383902-61384278	WDR63	WDR63	145.360020221483	35.1204193865962	360.509235785891	89.8489208734985	295.667588739251	485.73519368349	164.29493129411	0	0	1.90509898015366	24.2705280872328	4.1606802276633	0	0	0	0	241.120675916051	104.044913370223	0.566121997920152	2.0823642836389	3.69700792501609	101.867632110142	61.7299804483593	4.53745444192299	2.71293574758124	32.0819066370936	0	12.5475309780995	153.739314750723	0	0	2.37814798682486		1.43562809285994	0.0362885304349723	0.00576815106217137	0.0252771108446905	0.00401785886669336	0.158952456686216	TRUE	TRUE	6.51330278600426E-09	3.5673756226857E-07	0.60615544582867	0.00258755522525735	0.0000129777294736607	0.000524359568921475
OAR1:61508615-61510648	Q17QJ6_BOVIN	BCL10	829.52118206393	1153.70577684968	1036.13024803649	1211.08857927403	698.850664292776	1235.04762424949	1141.03732503162	2047.83038258191	1845.19243611845	2151.33302333852	2723.49997321734	3359.74928383811	6173.72192110895	3873.51569674672	8324.5116495918	825.148587879329	1116.4935645678	634.488177070198	1112.99584791102	1413.92534859082	794.856703878459	745.747948278023	1975.3593743475	1247.79997152882	613.123478953361	2639.6279849742	1371.2256667	622.357536513734	1067.86497002529	1075.54157354382	1561.60213751331	2.14287974492051		1.06463658464676	2.1779111945766	5.39804428437524	2.04568509666537	5.07031635228492	2.47854196159024	TRUE	TRUE	8.7452241004371E-09	4.67257935240487E-07	0.866449971076975	0.065582121520712	0.000113159204444976	0.0631777199569683
OAR1:61563509-61565209	DDAH1_BOVIN	DDAH1	494.224068753042	588.267024725486	851.869971968142	1529.30350736767	409.902793479417	357.711964340555	427.888996886858	606.234169202569	522.589466173407	270.52405518182	965.620296042049	106.790792510025	37.6446458604204	373.44943733589	156.696689874669	1859.04990615841	909.444288509454	548.093740075281	408.17396050043	1588.84394841648	861.402846528748	845.693549593634	1300.84641725323	1619.87123576651	4194.1986657606	2902.52138658372	3268.30972014418	2316.27421855716	1547.78093904444	3250.3499024008	2710.76105050145	0.272536521089775		1.0564756927032	0.916957036426034	0.261552087261912	0.867939549162573	0.247570378635669	0.285239195373153	TRUE	TRUE	0.0157110043706498	0.0782019080742342	0.817023030181354	0.741390702076794	0.000610677883531056	0.531205518506536
OAR1:61870732-61871602	Q3ZC35_BOVIN	CYR61	220.947230736654	38.6324613252558	2.67043878359919	280.777877729683	8.95962390118944	0	59.5794805791828	9.54699479059164	0	189.55734852529	6.93443659635224	1.3868934092211	41.4091104464624	19.0813581120528	103.277363781032	80.5423920439982	985.449718961253	326.998299163557	0	760.0629635282	462.125990627011	51.8948314523366	78.2916825198703	730.530165149601	4367.8265536058	238.831971631697	317.290081453237	3182.05385604603	268.005021660045	1145.58734829142	1442.0817731616	0.0726076341751819		0.998999450688083	0.589243118529493	0.472320238362609	0.589833275807748	0.472793291364963	0.801571072295803	TRUE	TRUE	0.802024707095952	0.929803470839332	0.922624486976304	0.670629838946723	0.0752692487056099	0.771113033254782
OAR1:62687146-62690134	ODF2L	ODF2L	550.429943238682	352.960214835291	202.953347553539	494.169064804242	555.496681873745	453.729386347756	397.196537194552	248.221864555383	302.309250273153	854.436892598918	740.251106660601	635.197181423264	1530.25485422609	550.633476947809	886.760813154378	1229.50427038593	725.982904660285	419.895543244113	21.5126359209658	1700.25043759117	396.812183951727	836.083395620979	1012.52224028101	1554.07814635862	1085.1742990325	1431.20950164368	2094.55829994304	1591.02692802301	960.87071719202	4024.24273630575	3687.4971427855	0.410108319020438		1.28842782139053	1.4542629186886	2.44240123485067	1.12871120488464	1.89564459436673	1.67947707630003	TRUE	TRUE	0.227852602738793	0.476339613963316	0.645970971244689	0.298395809399382	0.0529739832044037	0.479209984982138
OAR1:63141138-63146750	SH3GLB1	SH3GLB1	5884.17361856563	3586.67282985613	4973.6922344535	5515.41344487007	7398.40943640718	6734.39840234823	11064.6317190764	17623.7523834322	8440.69546951686	14938.833652875	16246.5181406787	9647.23055454197	14958.100032638	19606.0954601343	24589.8061230028	6657.89712192275	4851.24316435446	3938.84314901558	5284.46578958566	7240.38061421247	3833.79721824168	5616.17398161954	8143.84059134574	5495.99169277922	4194.1986657606	5800.58695280117	8106.42875936644	3490.72311810727	5778.7284321505	5456.79180695024	6458.99805058044	2.02129673031515		1.59469542487606	2.97256635726148	3.57234836367002	1.86403391575072	2.24014461190774	1.20177245326866	TRUE	TRUE	0.0000187381632136274	0.000372835770921147	0.204968552074587	0.00696782423084818	0.00171762914820096	0.0923398744492357
OAR1:63714140-63716130	LMO4_BOVIN	LMO4	38.7626720590621	152.773824331693	240.339490523927	116.054856128269	62.717367308326	112.961672949649	61.3849193846126	4.77349739529582	11.0600945221885	1.90509898015366	332.852956624907	1.3868934092211	54.5847364976096	133.56950678437	162.038622484033	889.253757057205	23.5878922091789	13.0056141712778	0.566121997920152	10.4118214181945	22.1820475500965	5.76609238359296	133.999225851316	27.2247266515379	0	55.2521725416612	0	7.52851858685969	33.2409329190753	0	41.1463549407521	1.25582190281852		0.613229537766502	0.608840833037225	0.610556797253737	0.99284329201548	0.995641533311491	1.00281841184658	TRUE	TRUE	0.910339723658262	0.974537303438921	0.576549046665187	0.587340540330314	0.484487604377973	0.97484571371228
OAR1:65362704-65363869	GTF2B	GTF2B	2129.03976284399	2103.71312125711	2882.73866689533	2702.95503627775	3162.74723711987	3550.76191971729	3145.07439905868	5164.92418171008	3923.56853174637	4219.79424104036	5855.26490104492	6755.55779631598	10078.4128129811	5755.75537908564	8196.30526696707	2463.9397076317	2419.06938989691	1456.62878718312	2344.31119338735	2157.32939784991	1505.29839346905	1916.26470214739	3487.7438953323	1690.20177961631	1582.99800871366	3644.86105960313	3933.95324766845	1498.17519878508	2507.61287708274	1891.23591818524	2417.838190328	2.01174143499383		1.32403416919396	2.01991159551635	3.24496533739527	1.52557361623532	2.45081691461991	1.60648879119176	TRUE	TRUE	0.000290482581308371	0.00350344461323853	0.437648684986299	0.0836244814616252	0.00295988356165577	0.276171092888279
OAR1:65504546-65506395	ENSBTAG00000001143	LOC511531	106.597348162421	196.674348564939	34.7157041867895	44.9244604367493	6.71971792589208	0	241.928799927591	0	1.84334908703142	0.952549490076832	0	4.1606802276633	0	0	0	0	919.927796157978	304.702960584224	208.899017232536	162.424414123835	66.5461426502896	311.36898871402	188.201159903534	108.898906606152	132.933851631481	1056.92059087758	48.8138586851133	539.543832058278	768.696573753616	718.534076443138	489.837558818477	0.113019669931377		0.651443613348182	0.00620414822315764	0.00923262276140317	0.00952369183768735	0.0141725585641263	1.48813703820638	TRUE	TRUE	0.0000504192143914173	0.000847157697154971	0.410488791647173	3.34541004133119E-09	2.37336847764586E-09	3.14348882026616E-08
OAR1:65606260-65606770	Q0IID3_BOVIN	GBP5	321.730178090216	530.318332737602	0	112.311151091873	69.4370852342181	1.88269454916081	301.508280506774	47.7349739529582	0	3.81019796030733	195.897833846951	6.9344670461055	0	21.8072664137746	24.9290188436974	174.234562380894	718.120273923892	451.480606231502	6.22734197712168	120.777128451056	27.111391450118	103.789662904673	468.244485839993	428.789444761722	379.811004661374	488.357912142425	443.762351682849	173.155927497773	407.201428258672	436.091436331841	429.097701524986	0.332465292669474		0.427034850613156	0.21780714590987	0.0472426906639092	0.510045364206535	0.110629590526572	0.216901472477209	TRUE	TRUE	0.00409273875349747	0.02847957235528	0.0930691533117076	0.00400072484462012	4.3928509819238E-07	0.148813526832606
OAR1:66055833-66060705	LRRC8B	LRRC8B	1790.83544912867	1730.55866527453	1353.91246328479	1761.41321962421	2403.41911149407	4714.26715109868	1716.97230396372	3188.69626005761	1507.8595531917	5851.98779228702	4424.17054847273	5116.24978661664	11161.6374976146	6166.00457849478	8028.03438977211	59.1740023180395	1150.56496442551	751.538704611699	1627.60074402044	1041.18214181945	670.390770402917	889.900257867847	887.556670105068	1152.51342824844	835.584210255023	1924.91439822562	967.40192666861	1693.91668204343	1042.93427033599	833.770673608547	1246.14674963421	3.87342687194506		1.63006237925744	2.30334963280036	4.68769385580088	1.41304385777533	2.87577574665353	2.0351638279516	TRUE	TRUE	2.26707845085716E-06	0.000060671148524603	0.240186120632673	0.0294791760714443	0.000328264404446097	0.222531459531854
OAR1:66404754-66406939	A4IFE5_BOVIN	LRRC8D	1232.65297147818	114.141363006438	496.70161374945	1272.85971237456	562.216399799637	517.741001019224	444.137946135726	1050.16942696508	1222.14044470183	1439.30227950609	296.447164494058	350.884032532938	747.246220329345	419.789878465162	557.341635576948	2729.40085691957	1944.6906688012	1400.89044073479	2237.88025777836	3529.60746076794	898.372925778909	1212.80143134905	517.929592054527	5543.63496441941	5103.03214120032	3775.86217837127	4160.2720470267	7897.41599761581	1763.84700301843	9079.96599429795	7848.17736738964	0.191783451264824		1.13790122322011	1.63062169441157	0.844290613531999	1.4330081215636	0.741971795357394	0.517772219286383	TRUE	TRUE	0.411171853835901	0.670758521876251	0.725181226924418	0.18231277961979	0.655413962059132	0.269084737083005
OAR1:67177482-67178337	F1N4U7_BOVIN	BARHL2	325.606445296122	412.664927792505	464.656348346259	465.155350772175	439.021571158282	203.331011309368	353.866005864237	1074.03691394156	752.086427508818	414.359028183422	880.673447736734	1210.75794625002	1030.52218042901	1327.51734293853	3290.63048736805	16.4372228661221	162.494368552121	234.101055083001	599.806256796401	245.718985469391	245.234859026067	161.450586740603	88.8309474744682	86.2116343965368	2.71293574758124	254.872924950244	184.161375948382	52.6996301080178	268.005021660045	9.03816448356148	58.7805070582173	5.05058699061917		0.9111357522135	1.94597465942147	4.27670829765451	2.13576808361866	4.69382118665055	2.19772044664032	TRUE	TRUE	0.000155950452060627	0.00212517597063071	0.836107199190419	0.266142094035533	0.00393253487560185	0.153860007154638
OAR1:68018090-68022101	TGFBR3	TGFBR3	1021.39640875629	646.215716713369	387.213623621883	2753.49505426909	936.280697674296	1178.56678777467	2298.32359931211	959.47297645446	2108.79135556394	2261.3524894424	1407.6906290595	3560.15538147056	4561.58996213644	1908.13581120528	2245.39234013588	3278.40410064805	5446.1822234082	2325.21801933632	1452.66904666311	5100.7513127735	3901.57569686698	895.66635025144	2354.77291271302	2842.71520786475	6063.41139584408	1142.47234190983	4153.61561175146	9103.23372461117	3035.31268717306	3039.08280759755	2744.07000450111	0.52947947591249		2.61579338620268	2.45907984661191	4.48040673292194	0.940089480913371	1.71282898586501	1.8219850563596	TRUE	TRUE	0.000742581360344441	0.00748168538428912	0.0194783310928053	0.0234532163383415	0.000368977847364354	0.96614295610438
OAR1:68348875-68350568	BRDT	BRDT	248.081101177998	207.210474380917	141.533255530757	71.1303956915197	347.185426171091	252.281069587549	173.322125321259	329.371320275412	536.414584326143	613.44187160948	606.763202180821	675.417090290676	2983.33818443832	1053.56355861549	794.167314592073	336.963068755503	18.3461383849169	52.0224566851114	170.968843371886	129.106585585612	81.3341743503539	336.355389042923	99.3702124290661	122.511269931921	0	131.892282841385	150.879199572168	12.5475309780995	51.9389576860552	6.77862336267111	15.6748018821913	5.61280039875626		1.0605109399067	2.62136082866638	6.91972651910643	2.47179046441237	6.52489876220911	2.63974590732969	TRUE	TRUE	8.39755316472957E-06	0.000188433201042926	0.981756396830239	0.0716057862926631	0.000944436430939931	0.0405634703899909
OAR1:68789355-68791065	GFI1	GFI1	543.646475628346	488.173829473687	757.069395150371	252.700089956715	1296.90555969717	1381.89779908404	1373.93893093206	2603.94282913387	1176.05671752604	2920.04046183053	3136.96575527484	913.962756676705	4992.62115723825	5445.00183268935	4647.48137014644	128.210338355752	330.230490928505	232.24311020139	450.350049345481	122.859492734695	104.748557875456	759.20216383974	669.996129256582	98.689634111825	119.369172893575	792.244861121561	969.620738427024	42.6616053255382	240.996763663296	81.3434803520533	146.951267645543	6.43873634684181		1.80507595537997	4.12420862045491	6.70768037619648	2.28478397718547	3.71601004168521	1.62641636093002	TRUE	TRUE	8.99024146239213E-08	3.61525999438985E-06	0.14699770931725	0.00117013420465361	0.0000513970323124105	0.0296111682950307
OAR1:69100213-69104475	RL5_BOVIN/SNORA66/A4FV51_BOVIN	0	1362.50792287603	2717.44245003788	1755.81350021647	1953.27810273949	1233.0682394012	1199.27642781544	946.952653447921	830.588546781473	861.765698187188	531.99889020791	969.087514340225	423.695936517046	586.315359276048	641.951405055491	502.14166528019	1266.48802183471	1814.95726165071	1399.96146829398	1488.61779353104	1248.37738804152	1146.07245675499	991.767889977989	1676.49593242068	1445.17923975247	1901.76795905445	1686.08242659392	1757.29891266408	1426.65427220991	1509.34611035676	1519.54140379877	1817.29734321655	0.731117699162171		0.685331287300302	0.410414221549517	0.276840926007166	0.598855223969484	0.403951973501333	0.674540285085529	TRUE	TRUE	0.00510900181243745	0.0339437637808073	0.309936033556661	0.0221530471949514	0.00109801088168876	0.152715004411581
OAR1:69639739-69644970	Q2KJ19_BOVIN	DR1	1760.7943782829	848.158128186297	1134.93648302966	3333.76933491044	1346.18349115371	1142.79559134061	1895.71074570127	1620.60236570293	1365.92167349028	1634.0986502268	2156.60978146555	1753.72671596008	6438.1755582784	4751.25816990115	6217.11923519781	4438.87203499627	3369.13727054439	1625.70177140973	3163.48972437781	4863.36178443866	2072.78910995902	2022.93741124386	5376.53073612417	3479.09319334445	3475.27069265157	5488.67952716276	5996.33877711449	3051.55953387379	5038.07889554735	6991.0202280348	7523.90490345181	0.586864996800852		1.546211543282	1.35765893898594	3.83831085799011	0.878055104998223	2.48239697515314	2.82715396906458	TRUE	TRUE	0.0000545222771822784	0.000895865502819781	0.251259748994113	0.444701693501868	0.0014970887183973	0.708187965095486
OAR1:69791824-69796487	FNBP1L	FNBP1L	2506.97581541984	4123.13723598639	2204.44721586113	4201.37297709516	2174.94870201374	2434.32405206493	2404.84448883247	3179.14926526702	1974.22687221065	1971.301169714	3376.20381784899	5695.27778496645	5102.73174637999	9059.5562407725	13181.218713605	2413.80617789003	3365.20595517619	2285.27220438168	4242.51825241362	4724.88455957667	3048.79920216327	2315.08609201257	6303.98605212879	4132.48663298136	3520.03413248666	4110.93986991424	4785.97696289952	3763.00454033203	3674.16186671154	5753.92146434733	5137.41631688819	1.06687161658436		0.952126354966453	0.891460424234169	2.80479023456336	0.936283739636194	2.94581724361803	3.14628687748296	TRUE	TRUE	0.0000104905936616495	0.000229995354008129	0.817651579376028	0.565437721905591	0.0153987554052043	0.705645669211017
OAR1:69805240-69809196	BCAR3	BCAR3	482.595267135324	433.737179424463	683.632328601393	428.654226667316	203.83144375206	80.955865613915	547.950677447939	534.631708273132	346.549628361907	293.385242943664	230.570016828712	294.021402754873	223.985642869501	324.383087904898	297.367581921247	1440.7225842156	1064.07602632518	399.458149546391	819.17853099046	1555.52611987826	670.390770402917	859.147765155351	1379.1380997731	1406.61087699613	2305.99538544406	4430.86777221193	3472.44040191829	2350.15255219803	1632.96082964957	3820.88403542562	3689.45649302077	0.184256218675563		0.591290617642265	0.65867228058155	0.534273191421839	1.11395692901058	0.903571231270708	0.811136595804704	TRUE	TRUE	0.653592651258504	0.851598678707469	0.24488921147542	0.270103146513004	0.145403564761564	0.976996517636426
OAR1:7066817-7067753	Q3MHG2_BOVIN	DGKH	2872.3139995765	3266.19900295344	4283.3838088931	2272.42895709223	4600.76687326078	3819.98724024729	3776.07526155639	2720.89351531862	3305.12491304733	2987.19520088094	2674.95891704287	4490.76085905792	1767.41612314674	1957.20216063627	1730.78616543385	1374.15183160781	1077.18041088584	2049.31320441707	2090.1224163212	1089.07652034315	2245.31614645977	2710.06342028869	1648.64216075496	1247.79997152882	260.441831767799	654.114429767408	488.138586851133	509.429757710839	1560.2462888891	237.251817693489	448.691203877725	2.52042879339943		1.0412637877227	0.841126099052247	0.715764521198279	0.807793480355091	0.68739980170029	0.850959828740041	TRUE	TRUE	0.575615209216143	0.800924854319323	0.904266247971736	0.739754467743637	0.539904872792508	0.628975090549857
OAR1:71391572-71395520	TMEM56	TMEM56	812.077979637352	618.119381204093	678.291451034195	1186.75449653746	1104.2736458216	182.621371268599	1104.92854892303	3358.15541759061	1872.84267242392	1491.69250146032	1646.92869163366	1051.26520418959	3239.32177628918	2019.89805157587	3267.48211272748	1114.44371032308	1108.63093383141	951.267779384894	2395.26217320016	2106.31147290075	996.959803779338	1303.13687869201	2305.08780649849	1735.57632403554	1009.21209810022	3068.2779042087	3248.34041431845	1656.27408910913	1402.35185752349	4250.19684839479	4798.4487261858	0.753676040463525		1.27291808796722	2.97711537617664	3.40693074496156	2.33881143203089	2.67647288318625	1.14437309760461	TRUE	TRUE	0.000688066549416111	0.00704436545124393	0.567339825666333	0.0225650081893872	0.00459286433456195	0.0541097857468486
OAR1:79185902-79187651	Q863E3_BOVIN	COL11A1	924.489728608632	208.966495350247	24.0339490523927	333.189748239224	22.3990597529736	0	1357.6899816832	62.0554661388457	460.837271757854	106.685542888605	41.6066195781134	15.2558275014321	118.580634460324	0	1.78064420312124	1650.29717575866	5581.15738438295	906.677102226227	1617.9766700558	2394.71892618474	679.017122227955	326.745235070268	688.063440607322	1783.21959567573	763.69141294412	1873.22688197697	2436.25531073884	834.410810043615	3055.04949109376	1649.46501824997	1359.78906328009	0.142129579247291		1.11012527122685	0.43489671619671	0.0878736009991745	0.391754631183278	0.0791564729465726	0.202056253189615	TRUE	TRUE	0.000367298977199226	0.00423919612581675	0.846345042277033	0.0380396657895374	3.41710641296391E-08	0.0172179325767329
OAR1:83943925-83945135	A1A4H7_BOVIN	MGC139448	29.0720040442966	0	0	114.183003610071	0	0	63.1903581900424	0	0	1.90509898015366	0	0	0	0	0	0	138.906476342943	18.5794488161112	0	2.0823642836389	38.2024152251662	0	0	4.53745444192299	0	17.823281465052	0	35.1330867386785	130.886173368859	27.1144934506844	0	0.53776727139841		4.57588067019353	0.0491477723014267	0	0.0107406149425107	0	0	TRUE	TRUE	0.00371959991455006	0.0264631999801056	0.451648831027469	0.214320208624849	0.0393282072153767	0.0616408955607908
OAR1:85228582-85229256	STXBP3	STXBP3	397.317388605387	465.345556872399	309.770898897506	812.383992897883	405.422981528822	933.816496383763	755.576140072364	902.19100771091	1271.91087005168	2150.38047384845	3033.8160109041	2252.31489657507	8475.69201547365	4726.72499518565	5904.61617755003	1632.21623060592	715.499397011761	507.218952679836	268.058766015192	1361.86624149984	473.217014402059	394.016312878852	2043.11179191277	780.442164010754	892.555860954229	2135.22911951323	2491.72560469919	1387.7569261778	1491.6868647435	1545.52612668901	1491.06552904344	1.78386727430198		1.85972088627645	4.70706624374776	13.6634669328605	2.53106059005031	7.34705247098536	2.90275645706266	TRUE	TRUE	4.55191440096314E-15	7.39976637884232E-13	0.138818498069942	0.000324735627567329	4.26446001886035E-08	0.0100483933476782
OAR1:85279422-85281014	AKNAD1	AKNAD1	2737.61371417126	3512.04193865962	21510.3844018915	4288.41411919136	9815.26798375303	18596.3154093359	4759.1366911129	3016.85035382696	7292.28898829629	4833.23611264984	4417.23611187637	2751.59652389466	1223.45099046366	3222.0236126352	2152.79884157358	5894.38811979138	1603.97667022417	2131.06277920796	9678.13861544396	2611.28481168319	3031.54649851319	13002.5383250021	3602.92300519326	1290.90578872709	249.590088777474	958.892542819798	1000.68410304482	143.041853150334	2260.38343849712	15.8167878462326	107.764262940065	2.11008198285683		1.01204287159397	0.528446956346937	0.252607793886537	0.52215866657371	0.249601870609176	0.478019204865464	TRUE	TRUE	1.00901523303332E-06	0.0000299393432543342	0.666803634715181	0.3104435371322	0.00144458299551171	0.111403885935626
OAR1:85396030-85397859	WDR47	WDR47	6622.60252129076	6777.36293112839	8684.26692426457	5338.52338190037	12160.4495398894	18685.7434004211	7351.74681571007	17700.1283417569	17521.0330722336	20423.6136167373	14961.9137612045	19143.2897274788	25601.1825335254	22280.2115041234	34751.9425902157	5434.14587953996	3346.85981679128	4321.57979462747	6856.020455812	3644.13749636808	3456.08624190254	4355.32178040722	5946.40384831207	4882.30097950913	1711.86245672376	3144.02685043517	4235.71164681279	963.65037911804	2490.99241062321	903.816448356148	1487.1468285729	4.43985071006802		1.47853666799461	2.39786539512501	3.4564239528243	1.62178283909408	2.3377329948214	1.4414587073367	TRUE	TRUE	0.0000435559159931431	0.000749846906860668	0.291267248627693	0.0214761236433443	0.00157706535132626	0.144630607596923
OAR1:85603768-85604364	SYSC_BOVIN	SARS	1472.98153824436	1892.99060493753	2846.68774331674	971.491456944703	972.119193279054	962.056914621176	830.5018504977	730.34510148026	2459.02768209991	1071.61817633644	719.447796871544	790.529243256027	293.628237711279	523.374393930591	461.186848608401	512.841353423009	1087.66391853436	2365.16383429096	976.560446412263	874.59299912834	1903.95908138328	2859.98182226211	486.311797190733	1075.37670273575	1654.89080602456	547.174740977096	1104.96825569029	1719.01174399963	700.137149608023	569.404362464373	719.081536345525	0.946446301946962		0.451035001545242	0.601244738297801	0.249738287782586	1.33303343695709	0.553700459891105	0.415368770610162	TRUE	TRUE	0.0039066615695792	0.0274598415109198	0.0604652221884257	0.303356653610544	0.00174887823912887	0.430949965290123
OAR1:85645995-85646868	E1BJ11_BOVIN	CELSR2	325.606445296122	172.090054994321	502.042491316648	262.059352547704	470.380254812445	3.76538909832163	397.196537194552	381.879791623666	296.779203012058	192.41499699552	147.356777672485	558.918043916103	225.867875162522	362.545804129003	493.238444264584	213.683897259587	414.098552116697	289.839401531335	17.5497819355247	974.546484743007	395.579847976721	1553.00088198104	176.156285669708	725.992710707678	2103.88167224925	1023.05635609398	1175.97023195955	705.171240969191	506.924227015898	1545.52612668901	1385.26061633865	0.387060829699518		0.850273078649559	0.764022493260909	1.23074886138654	0.898561312177922	1.44747480814196	1.61088040239969	TRUE	TRUE	0.803814899283361	0.93071646872374	0.785005176062476	0.527739235375058	0.506174253670024	0.67329449083102
OAR1:85813314-85814138	SYPL2	SYPL2	0	0	2.67043878359919	24.3340827365725	0	37.6538909832163	45.1359701357445	0	425.813639104258	2.8576484702305	0	0	0	0	0	0	10.483507648524	7.43177952644449	19.2481479292852	0	39.4347512001716	0	7.52804639614137	0	0	0	0	5.01901239123979	0	0	0	6.4430063652827		30.0860511707235	120.393497748541	0	4.0016384026394	0	0	TRUE	TRUE	0.0000184983518682902	0.000369025215273293	0.111080126566489	0.0397256835145358	0.514889289957699	0.405681817842201
OAR1:86107963-86108692	GSTM1_BOVIN	GSTM1	11.6288016177186	0	53.4087756719838	76.7459532461133	0	22.5923345899298	0	0	0	0	0	0	0	0	0	0	65.5219228032748	117.050527541501	0	0	119.53658957552	1.92203079453099	0	83.9429071755753	173.6278878452	28.5172503440832	0	180.684446084632	101.800357064668	18.076328967123	7.83740094109563	0.195137242214988		1.14554875783832	0	0	0	0	#DIV/0!	TRUE	TRUE	0.00278737068688939	0.021243796242572	0.827875315168641	0.00754193363947345	0.00416388948493588	0.00377054022150818
OAR1:86145723-86148319	Q2KIV8_BOVIN	GSTM3	23960.1766665078	56496.4626462479	69132.3192298159	22336.8160996554	46435.4907738895	47870.3329542374	16062.9890519088	10554.2027409991	40620.9621563678	23438.4327528305	12372.7684970415	23853.1797451937	27836.3333814879	11729.583422309	7330.91218425015	11241.4167181409	14752.9161383854	41082.8772221851	40282.6938230074	18198.8226568622	29886.61206583	25824.4057553183	12489.0289711985	12834.1898889792	21021.1826401333	6091.99760475477	11837.36073114	20605.555372235	10742.0152286299	3393.83076357734	7549.37645651037	1.63068261524678		0.665351391101792	0.436126939087303	0.354722080205067	0.6554836210158	0.533134949365122	0.813345951404437	TRUE	TRUE	0.000807170587958428	0.0080093336068784	0.268232671834104	0.0615477886822623	0.00927253377337697	0.368147848458153
OAR1:86764754-86766584	HBXIP_BOVIN	HBXIP	6694.31346460003	9513.24360134424	11221.1837686838	8690.07531573369	5469.85039167615	7889.43150825839	6280.2188846875	3902.33412065433	2423.0823749028	2620.9399219464	3595.50537520863	3017.88005846511	383.975387776288	1346.59870105058	1599.90881650443	5920.68767637718	4203.88656705811	4311.36109777861	11685.8902810678	3864.86811043381	5475.26873694882	3535.57564653975	8496.15316268515	4644.08462130818	3391.16968447655	7516.07779381243	6242.62688229847	2338.85977431774	4573.74461383402	4245.677766153	4419.3144556603	0.938253455608998		0.774632062163159	0.342939415310629	0.173586977672571	0.442712652963229	0.22408958543212	0.506173889389	TRUE	TRUE	2.8367563853493E-09	1.68017342343111E-07	0.532386112867727	0.00574117785161871	0.0000190087817960064	0.0188966554674095
OAR1:86858107-86858390	CHYM_BOVIN	CYM	1.93813360295311	89.5570694358202	0	117.926708646467	0	0	0	143.204921858875	777.893314727258	0.952549490076832	64.1435385162582	0	116.698402167303	0	10.6838652187274	1.64372228661221	207.049276058348	130.056141712778	0	179.083328392946	6.16167987502681	24.9864003289028	0	163.348359909228	1036.34145557604	1575.5780815106	729.989068518286	2075.36162377765	567.173417931722	3174.65527485097	2466.82194620985	0.114375898479995		0.966663044043626	8.08398384701008	1.04417168732919	8.36277325053635	1.08018165560705	0.129165484133839	TRUE	TRUE	0.00851143738722626	0.0500243364285402	0.744185341303275	0.00105109097445503	0.775948644053305	0.0000630421062186995
OAR1:87499504-87503795	DRAM2_BOVIN	DRAM2	954.530799454405	796.355509591068	555.451266988632	876.026978516611	752.608407699913	1073.13589302166	1012.85116984611	2086.01836174427	987.113436105324	1644.57669461765	2095.06665667292	2096.9828347423	2550.42475704348	2077.14212591203	3562.17872834404	1956.02952106853	1952.55329953759	939.191137654422	565.838936921192	2040.71699796613	817.038751428555	1141.68629195141	1364.08200698082	2423.00067198687	1367.31961678095	2882.02461289891	2228.79641132711	1261.026863299	1591.40966350072	2406.41129374824	2335.5454804465	0.90426886891741		1.20796143017531	2.21545250571747	3.34515051686315	1.83404242087096	2.76925275368905	1.50991750363875	TRUE	TRUE	0.00181722507386606	0.015124736576115	0.688479695235915	0.0845214509074449	0.0055545650111477	0.136866735580184
OAR1:87966788-87967473	ADORA3/AA3R_BOVIN	0	172.493890662826	1.75602096932981	0	0	0	0	99.299134298638	0	1.84334908703142	0	0	0	73.4070594278198	0	0	1393.87649904715	201.807522234086	42.7327322770558	0	4.16472856727781	13.555695725059	1.92203079453099	0	2.26872722096149	10.851742990325	55.2521725416612	175.286128914725	5.01901239123979	176.592456132588	198.839618638353	99.9268619989693	0.156187140410775		0.427399647015001	0.00793407469951588	0.315955939691306	0.0185635967528944	0.739251756284714	39.8226575445005	TRUE	TRUE	0.051527240412472	0.181300428446462	0.279940975319741	0.0000257253087355131	0.124698973972616	0.000276006263316945
OAR1:88182989-88184760	RAP1A_BOVIN	RAP1A	1988.52507662989	1150.19373491102	859.88128831894	2034.7036872811	1997.99612996524	1909.05227284906	1745.8593248506	3298.48670014941	2558.56853279961	3041.01424707028	4309.75234463291	4064.98458242704	14524.2454890967	7956.92633272602	8746.52432573153	3006.36806221373	4023.04606012107	1889.52994459851	2794.66124273283	4012.71597457217	1510.84390535657	1424.22481874746	3593.88934951789	3148.99338269455	2391.45286149287	5499.3734960418	3574.50574280535	3267.3770666971	4512.45664376447	4173.37245028451	5125.66021547655	1.19000891453804		1.44193178042775	2.47733359703471	6.61969436463869	1.71806574392847	4.59085128332143	2.67210454521032	TRUE	TRUE	1.06131325949832E-10	8.31688611199683E-09	0.394925985320543	0.0341882767249615	0.0000155369255124464	0.142194714138208
OAR1:89594774-89598129	LRIG2	LRIG2	2474.99661097112	851.670170124957	1102.89121762647	3565.87904716697	1361.86283298079	1342.36121355166	2262.21482320352	2401.0691898338	2236.90411711263	3568.25038982781	2713.09831832281	4421.41618859687	5123.43630160322	4740.35453669426	5527.11960648833	5516.33199387057	6350.38475809339	2064.17676346996	5138.68937512122	6910.3258752557	1732.66438085754	4101.61371552913	4592.10830164624	4827.85152620606	5615.77699749317	4028.06161110175	4410.99777572751	4301.2936192925	3737.52739508853	7458.74524005911	5901.56290864501	0.607739907032786		1.44466749041839	1.84882814801941	3.3545660716763	1.27976033258973	2.32203333564652	1.81442827732255	TRUE	TRUE	0.000900236702589208	0.00875653536108573	0.338529887308719	0.10290596330634	0.00314641384489829	0.420638897388464
OAR1:90087861-90090469	PHTF1_BOVIN	PHTF1	2826.76785990711	7805.513208671	5477.06994516194	3611.73943386282	6643.56112273197	5175.52731564308	3840.16833914915	3193.4697574529	3238.7643459142	3251.05140963223	5446.13314186014	2058.14981928411	3416.25161183315	4901.18312649585	5315.2229463169	5748.0968362829	1520.10860903598	2876.09867673402	2592.27262847638	2000.11089443517	2490.55100548584	1318.51312504826	5146.17251640224	2275.53340262438	737.918523342098	1274.36462475122	1562.04347792363	461.749139994061	1722.29583686959	481.282258749649	832.723849991411	2.13723658350026		0.897196115859214	0.704377475012272	0.730513949190766	0.785087521625875	0.814218804872085	1.03710577794674	TRUE	TRUE	0.582510953240579	0.805989666467701	0.696147124067358	0.353439845118755	0.310804045722455	0.56089962336998
OAR1:90311471-90312398	DCLRE1B	DCLRE1B	112.41174897128	82.532985558501	29.3748266195911	256.44379499311	268.788717035683	521.506390117545	216.652656651574	653.969143155527	1096.79270678369	402.9284343025	149.090386821573	755.856908025499	609.84326293881	278.042646775627	717.59961385786	979.658482820877	503.20836712915	165.35709446339	1.69836599376046	791.298427782784	257.558218776121	303.680865535896	887.556670105068	412.908354214992	653.81751516708	2192.2636202014	1890.42761816893	476.80617716778	912.048096967129	1868.64050697634	2029.88684374377	0.458019203916784		4.22407954189726	7.69921933891186	7.89501733430662	1.82269752795747	1.8690503471818	1.02543088938968	TRUE	TRUE	0.0022451983099796	0.0179439724763589	0.00422181387426816	0.000173147579190257	0.0000461193488313051	0.221492306010585
OAR1:90362550-90363367	HIPK1	HIPK1	5.81440080885932	0	69.431408373579	0	0	111.078978400488	37.9142149140254	0	0	0	0	0	335.037348157742	2.72590830172183	0	0	41.9340305940959	13.0056141712778	0.566121997920152	60.3885642255282	3.69700792501609	78.8032625757705	96.3589938706096	74.8679982917293	276.719446253287	99.8103762042912	75.4395997860842	298.631237278768	149.584198135839	65.5266925058207	107.764262940065	0.415404444227854		1.48506469928381	0	3.36659868631888	0	2.266971053815	#DIV/0!	TRUE	TRUE	0.000644363142868198	0.00670286806410411	0.517029312609099	0.000505117373176911	0.165268930801341	0.0000662163832248989
OAR1:90391859-90393138	OLFL3_BOVIN	OLFML3	1597.02208883336	463.589535903069	160.226327015952	350.036420903005	172.472760097897	3.76538909832163	1141.03732503162	47.7349739529582	348.392977448938	281.954649062742	41.6066195781134	59.6364165965073	233.396804334606	21.8072664137746	5.34193260936372	647.62658092521	7134.02695482056	3441.8428931846	1824.89426029561	2925.72181851266	1370.35760420596	2314.12507661531	722.692454029572	2037.31704442342	6388.96368555383	641.638132741872	756.614809619257	7419.35506735022	2302.97338379969	1014.53396327978	1009.06537116606	0.125300049828116		0.563068512207936	0.243046510712839	0.108128922588073	0.431646425689462	0.192035108061845	0.444889837220616	TRUE	TRUE	0.000487015032673455	0.00533864900594194	0.130675797611989	0.00222849059675078	9.38783433142555E-08	0.072741151330232
OAR1:90787193-90794877	TRIM33	TRIM33	2168.77150170453	1234.48274143886	1434.02562679277	3160.62297697713	1854.64214754621	1318.82753168715	1493.09789209043	2109.88584872075	2866.40783033385	3205.32903410854	2121.93759848378	2361.87947590353	11062.820302231	4385.98645747042	5626.83568186312	3363.87765955189	2622.18735058706	1562.53164543495	1366.05238098133	3320.32985026223	1937.23215270843	3154.05253382535	1538.7326833713	3033.28829442552	2807.88849874659	3361.47088430881	3099.6800265047	3671.40756419191	3101.79455301121	4040.05952415198	4389.92420213119	1.06747276159336		1.21357313801717	1.59752390631001	3.63388968815919	1.31638041108933	2.99437221731567	2.27470128854148	TRUE	TRUE	0.0000357868044851273	0.000645641274306057	0.632736666868189	0.204546597985516	0.00222947958787953	0.364121506157437
OAR1:91156072-91157970	A5D7R9_BOVIN	NRAS	1597.99115563484	339.790057565318	894.596992505729	2132.97594448649	1359.6229270055	1191.74564961879	2064.51927400896	2391.52219504321	1553.02160582397	2624.27384516167	2102.00109326927	1350.14073387674	4165.38006445552	2744.98965983388	2889.09521956421	2361.20706471844	3277.4065786198	1025.58557464934	2922.88787526175	5319.39956255558	2013.02081517126	3478.87573810109	6431.96284086319	5052.45552108125	5505.90309971613	9563.9728341469	7491.81790228569	4853.38498232888	6811.27491094927	11064.9728690001	9861.40973413358	0.360333011868327		1.78706637275453	2.29599071245956	2.95236146128081	1.28478200220431	1.65207152140082	1.28587691808131	TRUE	TRUE	0.0203274868102562	0.0941856658421847	0.120992449403975	0.0329952518271284	0.00844236794377831	0.468187077524076
OAR1:92091009-92091660	VANGL1	VANGL1	571.749412871166	509.246081105644	424.599766592271	262.059352547704	998.998064982622	651.412314009641	964.104322099503	1804.38201542182	978.818365213683	1646.00551885277	2527.60213937039	2002.67408291527	2286.91223602054	1406.56868368846	1349.7283059659	189.028062960404	267.329445037361	786.83965736231	200.407187263734	226.977706916641	333.963049226453	415.158651618693	406.514505391634	351.652719249031	499.180177554949	1210.20081147703	312.852457936408	1533.30828552376	324.099095960984	1057.46524457669	619.154674346555	2.24527390242449		1.43294190459536	3.4654771875224	3.50984930667571	2.41843523202778	2.44940098089102	1.01280404306601	TRUE	TRUE	0.00124460035124774	0.0113612532660793	0.455640109372709	0.00894983436293613	0.00592035877914994	0.0303276650092943
OAR1:92836824-92839167	ATP1A1	ATP1A1	1209.39536824274	310.815711571376	360.509235785891	441.757194294701	447.981195059472	513.975611920902	574.129540126671	1408.18173161227	993.565157909934	1947.96370720712	523.549963024594	417.454916175551	1901.99573209774	1215.75510256794	771.018939951497	687.075915803903	1124.3561953042	1284.76888563409	1265.28266535154	1270.24221301973	2038.28370265887	4649.39249197046	356.829399177101	2849.52138952764	2989.65519383453	4678.61138457615	2772.4052921386	1473.08013682888	2021.46423314127	7301.70713215723	4357.59492324917	0.338209160371888		0.788731128040197	1.94337530652419	1.71725082741193	2.46392621951285	2.17723222320245	0.88364343297297	TRUE	TRUE	0.0737085131279178	0.230854640112259	0.506653914961813	0.0967441117701457	0.271836749873998	0.0118944123898341
OAR1:94166251-94168866	FAM46C	FAM46C	934.180396623397	1055.36860256721	1204.36789140324	881.642536071205	1095.31402192041	1611.58653408166	946.049934045206	1322.25877849694	2151.18838456566	2531.87654462422	1364.3504003323	1210.75794625002	12136.6338253995	3549.13260884182	4829.99740096637	1374.15183160781	644.735720384224	693.013440840948	365.148688658498	655.944749346255	906.999277603947	1212.80143134905	532.985684846809	832.622890092868	569.716506992061	819.870947392392	503.670269160033	567.148400210096	463.295502559612	856.36608481745	1118.7889843414	3.24163093500843		1.06481943209127	1.73055710913838	5.10185201878048	1.62521180303746	4.79128372851029	2.94809803839447	TRUE	TRUE	0.0000000172649072816	8.5104854248429E-07	0.867181259714084	0.133325110878781	0.000250551774784979	0.135970502758284
OAR1:94619581-94620938	SPAG17	SPAG17	0	5.26806290798942	0	0	47.0380254812445	32.0058073357338	0	0	5.53004726109425	4.76274745038416	55.4754927708179	574.173871417535	11.2933937581261	8.17772490516549	73.0064123279709	0	0	0	0	4.16472856727781	12.3233597500536	1.92203079453099	3.01121855845655	29.4934538724994	2.71293574758124	112.286673229828	2.21881175841424	12.5475309780995	22.8531413818643	63.2671513849304	60.7398572934912	2.65976058490886		11.2532586736629	9.3632548572864	94.9093738133475	0.832048309633203	8.43394580766842	10.136365533134	TRUE	TRUE	0.0012630438018133	0.011461147467642	0.144022996830897	0.166086254926944	0.00582035122162269	0.986033598500126
OAR1:95525881-95530101	TBX15	TBX15	48.4533400738277	200.186390503598	5.34087756719838	110.439298573675	338.225802269901	606.227644829782	532.604447601786	315.050828089524	938.264685298992	4197.40932802356	1319.27656245601	1068.60137180486	3288.25981590772	1297.53235161959	810.193112420165	378.056125920808	23.5878922091789	9.28972440805561	5.66121997920152	6.24709285091671	60.3844627752628	92.2574781374874	248.425531072665	68.0618166288448	13.5646787379062	169.321173917994	232.975234633495	27.6045681518188	16.6204664595376	9.03816448356148	54.8618065876694	11.3570764872462		4.68784961046468	19.9916879087469	19.0898038406673	4.26457535329621	4.0721877677247	0.954887047447102	TRUE	TRUE	3.31216165605497E-11	2.87574671966909E-09	0.00464622597565247	6.45314526261663E-08	4.12827836135157E-07	0.000232076157827845
OAR1:9598645-9601063	ZMYM6NB	ZMYM6NB	705.480631474931	1420.62096418781	389.884062405482	1368.32419080266	2445.97732502472	2475.74333214647	866.610626606295	3250.75172619645	1753.02498176688	6460.19064170107	745.451934107865	3280.0029128079	4739.46091382693	1349.32460935231	2986.14032863432	466.817129397867	469.136967271447	479.349779455669	267.209583018312	643.450563644422	417.761895526818	887.978227073316	496.851062145331	526.344715263067	374.385133166212	295.866472319863	257.382163976052	306.159755865627	130.886173368859	90.3816448356148	380.113945643138	5.62696947780836		2.13335540634849	3.63955352188295	3.68292901183733	1.70602306162971	1.72635511217567	1.01191780521803	TRUE	TRUE	0.000688255848354635	0.00704436545124393	0.116978141897294	0.00262984711662986	0.00367420081635247	0.069557607236905
OAR1:96066002-96068762	3BHS_BOVIN	HSD3B1	647.336623386338	865.718337879595	1468.74133097956	658.892086405656	781.727185378778	1203.04181691376	908.13571913118	873.550023339135	739.182983899599	1566.94391117639	1038.43188030375	360.592286397486	589.138707715579	885.920198059594	587.612587030009	1589.47945115401	881.925080932079	1276.40813366684	2122.67443120161	2130.2586621626	598.915283852606	6415.73879214443	2288.52610442698	2113.31940632563	3625.83862664233	5174.0986093046	3553.42703110041	291.102718691908	1192.51846847183	492.579964354101	1751.65911033487	0.395884576793705		0.89337008460292	1.06096503214067	0.609514418918719	1.18759856684952	0.682264191988958	0.574490582115535	TRUE	TRUE	0.510631459573387	0.754052808077803	0.875351253465753	0.622593042452009	0.200928084521023	0.490078694662045
OAR1:96215293-96215729	HMCS2_BOVIN	HMGCS2	1.93813360295311	0	45.3974593211863	7.48741007279155	35.8384956047577	32.0058073357338	18.0543880542978	52.508471348254	22.120189044377	3.81019796030733	29.471355534497	54.0888429596229	120.462866753345	117.214056974039	35.6128840624248	0	20.9670152970479	29.7271181057779	0	108.282942749223	20.9497115750912	99.9456013156113	13.5504835130545	215.529085991342	154.637337612131	687.978664551007	266.257411009709	233.38407619265	195.290480899567	998.717175433544	1236.34999845784	0.143501490879167		1.47963871315464	1.70976331795992	5.18709015551088	1.15552756410018	3.50564641854484	3.03380596660601	TRUE	TRUE	0.449745668935114	0.702428819194345	0.39952996668491	0.497300423175392	0.0132288816378534	0.851930048353065
OAR1:97138252-97140536	A6QLN7_BOVIN	FMO5	302.348842060685	68.4848178038625	58.7496532391822	323.830485648234	499.499032491311	429.254357208665	491.079355076901	501.217226506061	451.620526322697	788.710977783617	811.329081773212	762.791375071605	1374.02957390534	1300.25825992131	1306.99284509099	535.85346543558	791.504827463559	399.458149546391	187.38638131157	605.968006538921	234.143835251019	488.195821810871	841.635587088606	571.719259682296	485.615498817043	675.502367525471	609.06382768471	526.996301080178	382.270728569366	734.35086428937	819.008398344494	1.13645112977683		3.04422304807509	4.45701287942455	8.28257041639973	1.46408880329672	2.72075018341278	1.85832319548269	TRUE	TRUE	0.000280322880168771	0.00341323819271632	0.026231042411337	0.00278040424941139	0.0000680370984569763	0.297118189890325
OAR1:97785611-97788459	F1MHC7_BOVIN	GJA5	1707.49570420169	1158.97383975767	1866.63670973583	1519.94424477668	974.359099254351	284.286876923283	1197.00592799995	797.174065014402	318.899392056435	487.705338919338	190.697006399686	127.594193648341	186.340997009081	757.802507878668	884.980168951257	1017.46409541296	4573.43021166858	5341.59153463197	4415.75158377719	2677.92046875963	2003.77829535872	10353.0188747412	4714.06265326373	3839.82082147733	7531.10963528553	3641.29640331012	3199.52655563334	1011.33099683482	1624.65059641981	802.137097916081	1734.02495821741	0.227263131229692		0.629966231877396	0.284349596154042	0.310058198982917	0.451372758991599	0.49218225246597	1.09041195477889	TRUE	TRUE	0.00513152217325297	0.0340606019129534	0.257538032523078	0.00168647505327653	0.00166598527839274	0.0230027497368241
OAR1:98197193-98198496	E1BDD5_BOVIN	ITGA10	689.975562651306	219.502621166226	69.431408373579	572.786870568553	230.710315455628	536.567946510832	364.698638696816	587.140179621386	294.935853925027	530.570065972795	128.287077032516	19.4165077290954	50.8202719115675	122.665873577482	35.6128840624248	608.177246046517	1163.66934898616	800.774243974393	73.0297377316997	297.778092560363	432.549927226882	267.162280439807	269.504060981861	1231.91888098209	385.236876156537	525.786803219034	392.729681239321	486.84420195026	313.711304423773	379.602908309582	174.382170939378	0.608750925027726		1.306119419631	1.1805992010222	0.17507914349558	0.903898359734778	0.134045280136056	0.14829685073816	TRUE	TRUE	0.00338228647017513	0.0245322517514376	0.674339752474096	0.867804415294154	0.000125344404425275	0.809000975783904
OAR1:98214279-98216272	PX11B_BOVIN	PEX11B	8996.81618490832	14228.1599039948	23989.8868124633	9258.18255500675	9129.85675531204	14257.6458207948	8211.13568709465	4587.33099687928	3941.08034807317	4937.06400706822	6324.20617587324	12025.7527513562	3805.8736964885	3802.64208090195	4386.61699438918	4465.99345272537	5807.86323728228	9347.32069938555	6938.95732850731	4372.9649956417	7992.93113388478	5977.51577099137	10439.8947421689	5263.44715263066	5233.25305708422	3067.38674013545	3476.87802543512	2845.78002583296	4871.87423095197	1554.56429117257	1914.28517986261	1.68329387241044		0.649003591891598	0.314355697207603	0.381567647034944	0.484366652411547	0.587928405639205	1.21380859460916	TRUE	TRUE	0.0000715507678662464	0.00113067971433724	0.303645573989125	0.00674683535622332	0.0309672412619587	0.0546798359114658
OAR1:98804282-98806255	H32_BOVIN/A6QQ28_BOVIN	0	558.182477650495	1828.01782907233	1353.91246328479	622.390962300797	322.54646044282	363.360047988037	943.341775837061	243.448367160087	930.891288950866	200.035392916135	726.382233467897	220.516052066155	124.227331339387	223.52448074119	190.528929733973	348.469124761788	314.505229455719	449.622661349891	240.601849116065	235.307164051196	444.873286976936	488.195821810871	456.199611606167	174.691996014035	35.2681647185562	87.3340791787548	213.005928807767	13.8022840759094	211.910947359105	31.6335756924652	25.4715530585608	2.50375507066548		0.451518320107524	0.42126215404677	0.152160544455821	0.932990169582601	0.336997498616637	0.361201553460528	TRUE	TRUE	0.00113518666372547	0.0105451595187775	0.102005202581866	0.0742441051136778	0.000176594634796096	0.777140759295615
OAR1:98858556-98861301	F1N453_BOVIN	H2B	934.180396623397	437.249221363122	392.554501189081	1067.89186163189	436.781665182985	67.7770037697893	487.468477466041	95.4699479059164	71.8906143942253	246.710317929899	164.692869163366	359.205392988265	15.0578583441682	38.1627162241056	140.670892046578	507.910186563173	2581.56375844903	769.189180987004	133.604791509156	1434.74899142721	820.735759353571	290.226649974179	700.108314841148	1336.28033314632	789.464302546142	728.972211920627	776.584115444985	1104.18272607275	1497.91953966583	2288.91515546194	2100.42345221363	0.295963185489707		0.875823789592878	0.246075238051417	0.235162346527363	0.280964322932817	0.268504177805763	0.95565221592197	TRUE	TRUE	0.00573241719439832	0.0370232743650045	0.717463445620981	0.00688033007329663	0.00328398715191454	0.0127076205356678
OAR1:99232761-99235196	C1orf51	C3H1orf51	1237.49830548556	2907.97072521016	1607.60414772671	725.342850801681	1980.07688216287	2169.80546790784	1984.17724716733	3897.56062325904	1761.32005265852	2923.3743850458	2830.9837404608	3676.65442784514	3322.1399971821	2375.62908495057	4431.13309946721	417.505460799501	555.62590537177	732.030283354782	586.785450844238	417.5140388696	543.460164977365	1164.75066148578	896.590325780438	657.930894078833	124.795044388737	206.750064994603	684.503427470794	81.5589513576466	147.506639828397	117.496138286299	164.585419763008	5.38088589134134		0.894226733517841	1.48788809660429	1.79976286342372	1.66388236991195	2.01264712400573	1.2096090206859	TRUE	TRUE	0.0782958355093843	0.23957862336434	0.689970726850527	0.451554499358266	0.16563653793734	0.213775065039814
OAR1:99398015-99398927	F1MX06_BOVIN	TARS2	1350.87912125832	986.005774278687	1191.01569748524	381.857913712369	358.384956047577	216.509873153494	506.425584923054	439.161760367215	202.768399573456	696.313677246164	376.193185352109	113.72525955613	47.0558073255255	338.012629413507	227.922457999519	2120.40174972975	1001.17498043404	876.949984120449	716.710449366913	716.333313571783	560.71286862744	1056.15592159478	323.705995034079	1242.12815347642	1576.2156693447	937.504605061735	931.900938533982	1312.47174030921	768.696573753616	1389.61778934758	1336.27686045681	0.470014476169661		0.311058579158341	0.364473922379621	0.154493331472839	1.17172117022398	0.496669572306493	0.423880343658511	TRUE	TRUE	0.00125930134869356	0.0114475811477611	0.00700632072799658	0.0501500382926599	0.0000137155696438178	0.544169524741541
OAR1:99816906-99817597	FAM63A	FAM63A	713.233165886743	149.261782393034	264.37343957632	875.091052257512	335.985896294604	645.764230362159	601.211122208117	1002.43445301212	152.997974223608	588.675584867482	119.619031287076	373.074327080476	186.340997009081	139.021323387813	78.3483449373346	861.310478184798	1679.98210067597	486.781558982114	268.907949012072	599.720913688005	1594.64275165694	1160.90659989672	1160.824754285	2452.49412585937	4139.93995080898	1375.95732910201	745.520750827186	7055.47666898534	1343.14144576139	7718.5924689615	2261.09017150609	0.190242268998229		1.63598450866936	1.24042461178813	0.516998036850978	0.758212932466601	0.316016462326701	0.416791179357286	TRUE	TRUE	0.124551865456411	0.324731651152836	0.232116900437407	0.800861776644914	0.150697963989238	0.317884704195705
OAR1:99882183-99882737	GABP2_BOVIN	GABPB2	71.7109433092649	0	0	0	0	0	0	319.82432548482	0	0	0	2.7737868184422	0	0	0	0	15.7252614727859	57.5962913299448	0	60.3885642255282	6.16167987502681	0	147.549709364371	0	0	0	2.21881175841424	0	20.7755830744221	0	0	1.35494452602328		0	3.34493221040399	0.0290100787666375	#DIV/0!	#DIV/0!	0.00867284505091172	TRUE	TRUE	0.000106757234731969	0.00154924720222148	0.00938150648736497	0.877263085842069	0.0609119754105028	0.00621139670463761
OAR1:99949574-99950942	VPS72_BOVIN	VPS72	3259.94072016713	5829.98961817496	5129.91290329405	2367.89343552033	3377.77821074842	3482.9849159475	3262.42792141162	1570.48064305232	3039.68264451481	3263.43455300323	2269.29437615627	3874.98018536375	1844.5876471606	1079.45968748184	1296.30897987226	996.095705686999	1108.63093383141	4943.99132996719	2134.27993215897	1280.65403443793	6006.40554217614	3591.31453958115	1829.31527426235	737.336346812485	737.918523342098	365.377270033566	656.768280490616	1596.04594041425	1533.23803089235	194.320536396572	303.699286467456	1.71140806150898		0.658819735458841	0.534968567042353	0.426973931550194	0.812010536796943	0.648089163954423	0.798129007673811	TRUE	TRUE	0.0427648431752536	0.159543351699475	0.265986188985438	0.185941016913925	0.0517665610021921	0.769795567577029
OAR10:10006671-10007091	A6QLX3_BOVIN	C12H13orf15	108.535481765374	24.5842935706173	32.0452654031903	673.866906551239	133.274405530193	269.225320529996	536.215325212645	644.422148364936	195.39500322533	817.287462485922	795.726599431419	4.1606802276633	871.473551668732	414.338061861718	1071.94781027899	1084.85670916406	621.147828175045	72.4598503828337	148.890085453	389.402121040475	641.430874990291	121.087940055452	499.862280703787	483.238898064798	678.233936895311	638.073476448862	1273.59794932978	1826.92051041128	845.566231128978	788.579851190739	1624.30134504207	0.599097627775731		7.32259358854227	11.1380919466833	10.7252725522296	1.52105832612522	1.46468220891182	0.962936255470877	TRUE	TRUE	0.000358430748059746	0.00416832592169024	0.0000956571727025034	5.83768217605261E-06	0.0000115778769870553	0.313889138749629
OAR10:10072450-10073537	KIAA0564	KIAA0564	660.903558607009	3530.48015883758	2681.12053873359	593.37724826873	891.482578168349	158.146342129508	330.39530139365	415.294273390736	562.221471544582	297.195440903971	176.828133206982	310.664123665526	60.2314333766726	158.102681499866	249.290188436974	24.6558342991831	686.66975097832	1694.44573202934	748.979403248362	830.863349171923	801.018383753485	728.449671127244	728.714891146485	655.662166857872	1383.59723126643	337.751183762735	650.111845215373	1131.78729422457	519.389576860552	430.442583529615	599.561171993816	0.988455220001336		0.215358339158489	0.15840724846493	0.0849350249160683	0.735551959974733	0.394389301328898	0.536181429443062	TRUE	TRUE	1.44121780065731E-08	7.29246662643854E-07	0.000314072747554295	0.0000752222643764784	2.14549119044981E-07	0.462588306116784
OAR10:11630825-11633828	A1A4R3_BOVIN	DNAJC15	7572.28798673779	14810.2808553276	11258.5699116542	13600.8803972258	11108.8136844873	10586.3914499313	6913.02518599063	6577.87941071764	7791.8365908818	4004.518056283	2706.16388172646	4788.94294204046	1471.90565314244	3396.4817439454	3609.36579972676	8530.09680637406	6157.75030505176	6627.28939270687	8345.77049333888	4337.56480281984	5658.27062923712	4351.47771881815	11858.1786832019	6086.99513383969	6285.87212714574	3315.13035249967	5240.83337337444	3839.54447929844	5582.39917209721	3878.50233400832	3515.07432208139	1.25566596744206		0.941015500990616	0.469969181794079	0.295769479653573	0.499427672869722	0.314308828432915	0.629338031324716	TRUE	TRUE	0.0000103197379722753	0.000227227544602793	0.819771363248961	0.0304824161797067	0.00148610934212819	0.0384547945597862
OAR10:11750310-11752161	ENOX1	ENOX1	548.491809635729	930.691113744798	515.394685234644	802.088804047794	951.960039501378	958.291525522854	717.661925158338	1059.71642175567	1257.16407735543	2051.31532688046	1693.73613865903	2082.42045394548	4538.06205847368	2629.1385570107	3536.35938739878	632.833080345701	728.603781572416	497.929228271781	264.945095026631	1018.27613469942	321.6396894764	591.985484715544	1077.26343928783	558.106896356527	358.107518680724	1026.621012387	576.891057187703	446.692102820341	544.320276549858	630.411972728413	503.553010465395	2.64779939214475		1.28974761852403	2.27940439812945	4.80777749695056	1.76732592128216	3.72768860193943	2.10922533136111	TRUE	TRUE	0.0000134678141723299	0.000286233196616652	0.626843149794779	0.0529883216236152	0.000768741970872192	0.0953348512436023
OAR10:12498187-12502411	LACC1	LACC1	436.080060664449	549.63456340023	74.7722859407774	643.917266260073	176.952572048491	427.371662659505	516.355498352917	472.576242134286	411.066846408006	420.074325123883	1171.91978478353	545.049109823892	4549.35545223181	2113.94188798528	1889.26349951164	256.420676711505	453.411705798662	561.099354246559	336.842588762491	593.473820837088	446.105622951941	63.4270162195226	299.616246566427	324.427992597494	192.618438078268	155.062548745952	383.854434205664	306.159755865627	452.907711022401	212.396865363695	193.975673292117	2.93555152524392		1.24796236238685	1.75082585302984	6.43403270496697	1.4029476415308	5.15563040912648	3.67485589376736	TRUE	TRUE	7.19815289595971E-07	0.0000222661891504373	0.750698066462475	0.359304746277803	0.000545639304346375	0.494755727926732
OAR10:13825030-13828028	T2FB_BOVIN	GTF2F2	186.060825883498	193.162306626279	221.646419038733	228.366007220142	81.7565680983536	0	142.629665628953	9.54699479059164	188.021606877205	101.446520693183	135.221513628869	6.9344670461055	75.2892917208408	231.702205646355	217.238592780791	1725.90840094282	183.461383849169	182.07859839789	8.49182996880229	160.342049840196	194.709084050847	9.61015397265493	243.155898595366	52.1807260821143	119.369172893575	80.204766592734	24.4069293425567	90.3422230423162	259.694788430276	193.190765836127	66.6179079993129	0.599266983211707		0.565121297685147	0.542010285182663	0.662994849495893	0.959104332827037	1.17319034375745	1.22321451754824	TRUE	TRUE	0.833859118132829	0.942833790238547	0.356633446881648	0.427503068133804	0.37710174724166	0.945616101502552
OAR10:14562913-14564186	CBPB2_BOVIN	CPB2	5227.14632716453	13385.2698387165	22781.5132628847	3322.53821980125	12530.0340258134	14753.7358344987	4679.69738367399	3713.78097354015	5080.27008385859	3710.18026384926	4394.69919293823	3503.2927516925	2591.83386748994	3021.66935245865	2533.85670104153	2052.18727483534	2670.67357346148	6280.7826722864	12486.6698471258	2879.90980427261	2303.85210527253	4116.98996188537	3410.20501745204	4138.15845103376	124.795044388737	866.211479201527	865.336585781555	341.292842604306	2393.34717017342	47.4503635386978	111.682963410613	2.4893757276675		0.639332976188765	0.306184942104869	0.211093501513285	0.478913107110663	0.330177715486646	0.689431361523274	TRUE	TRUE	4.18438100835417E-08	0.0000018426952792121	0.271848840995229	0.0057548110206357	0.000121844190890023	0.0574356976943946
OAR10:14634724-14635459	LCP1	LCP1	1209.39536824274	2142.34558258237	2161.72019532355	842.333633189049	1514.17643930101	792.614405196702	743.84078783707	887.870515525022	886.650910862112	363.87390520935	521.816353875506	1390.36064274415	543.965132683075	583.344376568471	656.167388850177	809.533226156513	500.587490217019	973.563117964228	2303.5504095371	439.378863847809	1705.55298940742	590.063453921013	485.558992551119	140.661087699613	21.7034859806499	229.920330899171	122.034646712783	127.984815976615	474.722073250544	88.1221037147244	48.9837558818477	1.79393614527751		0.529562804878456	0.361870467790941	0.43173935437945	0.683338150748704	0.815275072951057	1.19307706156578	TRUE	TRUE	0.0479731278570685	0.173058868457003	0.124318325164991	0.0133559707270813	0.080495303560731	0.260062293119277
OAR10:16477307-16480982	ITM2B	ITM2B	17015.8439671268	5648.24144784933	7049.95838870187	39133.8846717041	6374.77240569628	6038.74276643331	14349.6276255559	7525.41864368386	6330.06076486589	6344.45587865674	7511.72844299856	5702.90569871716	1906.70131283029	4339.64601634115	7612.2539683433	50127.7767136692	63870.7703486323	24386.4555435868	36555.0635277022	61072.6208927036	23508.0410592023	36645.4391285278	56645.5379124054	50860.3268395148	69348.0635796717	78713.8490981824	65793.3156663783	54343.3566661488	46808.4274458266	54680.895125547	71418.316075734	0.180414040155814		1.66327985946917	0.699458745331767	0.493743979920967	0.420529799209496	0.296849611392844	0.705894355051311	TRUE	TRUE	0.0000217853209424357	0.000425705229311202	0.167463779079317	0.300164538980155	0.0584996399264652	0.0122377450492116
OAR10:17813055-17816217	SPRY7_BOVIN	SPRYD7	699.666230666071	468.857598811059	308.435679505707	741.253597206363	481.579784688932	517.741001019224	572.324101321241	568.046190040203	591.715056937085	1218.31079780827	681.308395591607	994.402574411529	7304.00241306807	3148.42408848871	3707.30123089842	841.585810745451	697.153258626844	362.299251914169	284.193242955916	616.379827957116	540.995493027354	993.68992077252	489.323015749189	848.503980639599	618.549350448523	827.891424051665	550.265316086732	652.471610861173	617.034817310335	530.992163409237	653.443303463849	2.31810261813489		1.17448978975156	1.55355330753995	7.69526697314633	1.32274739303487	6.55200840424003	4.95333306929246	TRUE	TRUE	4.74387196192083E-11	3.96126270219192E-09	0.767297468070397	0.252036408616057	0.0000286803778303759	0.328584729532258
OAR10:17872602-17875072	TRIM13	TRIM13	2473.05847736816	2240.68275686484	1989.4768937814	2791.86803089215	5029.70886753022	3292.83276648226	2125.00147399085	4019.28480683908	3074.7062771684	7757.08677244068	4477.91243209446	5299.31971663382	13862.6408380998	6096.49391680087	8107.27305681101	281.076511010688	2709.98672714345	1304.27730689101	3397.86423151675	2915.30999709447	1827.55425093295	3008.93920883826	2030.31411303933	2663.48575740879	2038.7712143073	3514.75110490825	3038.66270314831	1932.31977062732	2042.23981621569	2867.35768240988	2858.69199326463	2.0160449232804		1.48131213464075	2.16265418185058	3.73317638906549	1.4599584593122	2.52018214241582	1.72620126712585	TRUE	TRUE	0.0000549758593817451	0.000901379943360994	0.363428321221014	0.0357911317785615	0.00152696640291623	0.15517760029194
OAR10:17881379-17882497	KCNRG_BOVIN	KCNRG	23.2576032354373	1.75602096932981	0	63.6429856187281	6.71971792589208	0	157.073176072391	0	473.740715367074	34.2917816427659	126.553467883428	0	0	2.72590830172183	21.3677304374549	78.898669757386	228.016291355396	14.863559052889	0	4.16472856727781	20.9497115750912	1.92203079453099	42.1570598183917	27.2247266515379	67.8233936895311	83.7694228857444	15.5316823088997	32.6235805430586	93.4901238348993	76.8243981102726	72.4959587051346	1.12909093378902		6.81936005419997	19.0272097227417	0.722415468724389	2.7901752615369	0.105935962169861	0.037967493881194	TRUE	TRUE	0.003264582174754	0.0239032487840996	0.090181571181064	0.0168010255012001	0.687578264023985	0.302577036575283
OAR10:19051039-19053549	FAM124A	FAM124A	4514.88222807926	11371.1137868952	6884.39118411872	3635.1375903403	6857.47214337286	5442.86994162391	3173.96141994556	3456.01211419417	4337.40040178493	3306.77555480172	4685.94552998502	5980.28438056138	2545.71917631093	2312.93319401097	3114.34671125905	1213.06704751981	1639.35850853794	4091.19462930769	2299.02143355374	1674.22088404568	3281.09453345178	1187.81503102015	1626.81082620615	2960.68902335475	257.728896020218	796.700681487824	565.796998395632	190.722470867112	953.599263115973	20.3358700880133	78.3740094109563	3.34524822109827		0.629417527956342	0.519956033116814	0.459586501762408	0.826090806217395	0.730177475760233	0.88389493051455	TRUE	TRUE	0.040093489839189	0.1524809901027	0.171153054964212	0.0822565405755802	0.0562093857767968	0.644826300692016
OAR10:19233873-19237982	SERP3_BOVIN/INTS6	0	1537.90901394329	2087.03092204848	2846.68774331674	2009.43367828543	2226.46653944557	1956.11963657809	2496.92186790939	3904.72086935198	2306.95138241982	1671.2480803398	6540.0405149347	2164.94061179414	9827.13480186275	7918.76361650191	9777.51731933873	3082.8011485412	1672.11946993957	1643.35224778504	1365.76931998237	2282.27125486824	1762.85661224517	1368.48592570606	3652.60811140779	1767.338505129	1459.55943219871	4126.08965915954	3020.91220908099	1706.46421302153	2612.52957160857	2677.55622825509	2545.19595562081	1.72055463962271		1.00696557567727	1.67148377059302	3.4405976928052	1.65992146203091	3.41679772964543	2.05840927284896	TRUE	TRUE	0.0000091949007799963	0.000205120115064414	0.931217048335834	0.261175737960005	0.00308780552307711	0.262449464151929
OAR10:19617220-19621091	DHR12_BOVIN	DHRS12	11302.226105621	10846.9415275502	18331.2270300167	9026.07284275021	12878.3394049722	18489.0018200338	10161.9123163615	19218.100513461	7658.19378207203	4323.62213545874	12115.3275384019	8252.01578486554	1759.88719397465	15705.3206803703	12632.7802990436	5039.65253075303	6518.12088046978	7639.86935318493	11167.8886529708	4411.48873488902	4956.45529147157	5177.95096046648	8124.26767071577	4380.91226367664	1540.94750462615	6024.26913518758	3746.46365408245	998.783465856718	5586.55428871209	594.259314794167	1110.95158340031	2.39180930514381		0.936663170000386	0.802522634656717	0.710529213166161	0.856788929425277	0.758574945533375	0.885369686139873	TRUE	TRUE	0.585199415441836	0.807516007528146	0.930854193601915	0.315187875129803	0.340524013731329	0.303985805937198
OAR10:22561132-22562194	TRPC4_BOVIN	TRPC4	108.535481765374	131.701572699736	0	43.0526079185514	0	0	5.41631641628934	0	0	0	0	255.188387296682	0	0	0	1.64372228661221	429.823813589483	94.7551889621672	0	66.6356570764449	18.4850396250804	0	22.5841391884241	313.084356492686	116.656237145993	8.911640732526	297.320775627509	50.1901239123979	70.636982453035	63.2671513849304	56.8211568229434	0.360161555259798		0.151315929726444	0	0.796676811154907	0	5.26498969801246	#DIV/0!	TRUE	TRUE	0.000391287016408226	0.00444885185843311	0.0291550968048077	5.05716841101948E-06	0.890946559435737	0.000771339380109421
OAR10:22634137-22634940	Q2KJC7_BOVIN	POSTN	569.811279268213	440.761263301782	0	1050.10926270901	15.6793418270815	0	431.499874497718	0	7.37339634812567	4.76274745038416	15.6024823417925	1.3868934092211	0	79.051340749933	8.9032210156062	239.983453845383	2686.39883493427	817.495747908893	342.503808741692	526.838163760643	261.255226701137	194.12511024763	246.919921793437	444.670535308453	664.669258157405	484.793255849414	623.486104114402	1761.67334932517	2195.97913096641	709.495911959576	1177.56949139962	0.209296385258757		1.11121796008779	0.0205863198621249	0.0663050781200393	0.0185259063491906	0.0596688323097308	3.22083201680105	TRUE	TRUE	1.25313506238456E-08	6.40440029708978E-07	0.946755985595929	4.41965525061857E-11	1.75243000546563E-09	1.74489866636756E-11
OAR10:23156038-23160579	SMAD9	SMAD9	1794.71171633458	2288.09532303674	4682.61440704118	2375.38084559312	1480.57784967155	2198.04588614525	989.38046537552	749.439091061444	1209.23700109261	34.2917816427659	299.914382792234	568.626297780651	95.993846944072	81.7772490516548	192.309573937094	1936.30485362918	1500.45203219499	1165.86041321098	1915.7568409618	1197.35946309237	1700.6236455074	474.741606249154	1836.8433206585	1113.94506549209	735.205587594517	336.860019689483	1246.9722082288	617.338524122494	2131.5748234357	497.099046595881	193.975673292117	1.09186873228521		0.602656565617973	0.196186994881531	0.0803190388607325	0.325536974247278	0.133274975239625	0.409400423862111	TRUE	TRUE	7.54546425341118E-11	6.03676645321342E-09	0.276094449105027	0.0000621962289052387	1.21620025032903E-07	0.00104474844978661
OAR10:23670119-23671393	ENSBTAG00000018955	SOHLH2	7465.69063857537	7795.85509333968	11166.43977362	6042.33992874278	9969.82149604854	12624.4082993978	7029.47598894086	6711.53733778592	8265.57730624888	10903.3577381645	8355.1292940299	7666.74676617424	7536.45810125616	5868.8805736071	6998.82204036804	4286.82772348464	3834.34292244764	5205.96155827436	4080.04123901054	3338.02994667316	4897.30316467131	5616.17398161954	4223.23402823531	2182.51558656496	610.41054320578	2233.25716757102	1025.09103238738	411.559016081663	3284.61968406613	74.5648569893822	350.72369211403	2.90647046640634		1.01216698031127	0.971572398198652	0.7966244951453	0.959893394170855	0.787048491643457	0.819933230526397	TRUE	TRUE	0.791005968654346	0.923825000372497	0.939418486542053	0.86049424558106	0.629076161924757	0.908231109931773
OAR10:24377668-24380005	NBEA/MB211_BOVIN		0	0	34.7157041867895	5.61555755459366	0	0	34.3033373031659	109.790440091804	0	75.2514097160697	235.770844275976	359.205392988265	394.327665387904	365.271712430725	432.696541358462	0	23.5878922091789	0	0	0	0	17.2982771507789	6.0224371169131	2.26872722096149	0	1.7823281465052	95.4089056118124	7.52851858685969	4.15511661488441	0	3.91870047054782	13.4802720950147		0.862410020036769	9.0912607984195	33.5187204575506	10.5416919877994	38.8663393035734	3.68691661154169	TRUE	TRUE	9.36369801918246E-07	0.0000281666672108518	0.903506191365992	0.0210026396571517	0.000904492498885684	0.0121505707084372
OAR10:26456225-26457283	KL	KL	9.69066801476553	0	0	76.7459532461133	11.1995298764868	0	32.4978984977361	190.939895811833	14.7467926962513	0	0	0	0	0	0	0	60.2801689790128	46.448622040278	0	112.447671316501	11.0910237750483	109.555755288266	0	115.705088269036	132.933851631481	96.2457199112808	59.9079174771846	92.8517292379361	70.636982453035	160.427419583216	64.658557764039	0.3161064136263		9.32160054163591	15.9189249023919	0	1.7077458781127	0	0	TRUE	TRUE	0.0032117699083537	0.023595731127341	0.0873145117559993	0.122646678176024	0.0347448340336669	0.811732467560364
OAR10:26934055-26938185	ENSBTAG00000023279	N4BP2L2	2135.82323045432	3072.1586858425	2208.45287403653	3204.61151115478	3468.49440274796	5310.13997590807	6427.36214733002	4623.132227344	6529.14246626528	5413.81502685167	10072.2691562016	6213.97592001514	12443.437689162	10625.5905601117	13025.4123458319	4083.82802108803	3290.51096318046	2428.33396026574	6492.00401114935	5143.43978058809	3106.10282500102	2982.03077771483	7931.54968297455	3644.71028047464	5244.10480007454	4793.57155002574	9975.77766583044	3960.00077668819	4487.52594407517	6452.11967070245	5828.08727482224	1.26612463248679		1.86180508805296	2.69385084913541	4.27851296254899	1.44690272167673	2.29804558490243	1.58825161531203	TRUE	TRUE	0.0000122972425626866	0.000265415485311319	0.112056856327616	0.0157906858136249	0.000528918829258509	0.31178451179391
OAR10:27012522-27014522	N42L1_BOVIN	N4BP2L1	901.232125373195	665.531947375997	221.646419038733	1514.32868722209	165.753042172005	289.934960570765	875.637820633444	744.665593666148	5.53004726109425	448.650809826188	350.189048115788	352.270925942159	1.88223229302102	103.584515465429	101.496719577911	1727.55212322943	1732.39963891859	700.445220367393	612.827062748565	1965.75188375513	845.382478853679	801.486841319422	1570.35047823509	2225.62140376322	1228.9598936543	990.974449456891	1415.60190186829	1741.59729976021	889.194955585264	3970.01374940438	2110.22020339	0.293204198947709		1.19337304983884	0.649614073215625	0.234524342641033	0.544351218006268	0.196522238098728	0.361021031271883	TRUE	TRUE	0.00758037639473497	0.0458573759651405	0.743408310110041	0.177735318799982	0.00112284840654568	0.0777772329142039
OAR10:27014633-27017678	BRCA2	BRCA2	1081.47855044783	1606.75918693677	1263.11754464242	668.251348996645	1408.90085846204	969.587692817819	1263.80716380085	2310.37273932318	2084.82781743253	1312.61319732587	2900.32810642432	1198.27590556703	6361.00403426454	6583.06854865822	6973.89302152434	1032.25759599247	862.268504091096	906.677102226227	332.87973477705	608.05037082256	603.844627752628	492.039883399933	1004.24138924526	1172.93197323709	765.047880817911	903.640370278136	916.369256225082	912.205502107832	660.663541766622	847.327920333889	881.707605873259	3.14046066196753		0.818177578908964	1.63389671000869	4.00803774961644	1.99699521488659	4.89873818708297	2.45305454443023	TRUE	TRUE	1.81601769844164E-07	6.71926548423407E-06	0.558807186845309	0.337406480076613	0.00241139711256621	0.0983126249180568
OAR10:27079669-27080658	ZAR1L_BOVIN	ZAR1L	5139.93031503164	3015.08800433928	3549.01314340333	3238.30485648234	7785.91317013362	9974.51572145399	4719.41703739345	12115.1363892608	6121.76231803134	14870.2500895894	10741.4422877496	14626.1778936457	36861.6372265237	28489.8306154457	28480.5137068227	1739.05817923572	2366.65185165429	1404.60633049801	3135.74974647972	1453.49026997996	1338.31686885582	2810.0090216043	3113.59998944407	2130.33486048284	393.37568339928	2024.72477442991	2804.5780626356	363.878398364885	774.929248675943	422.534189606499	989.471868813324	7.42252822952132		1.64803154797104	2.80983893610263	6.95005134261209	1.70496671593572	4.2171834338782	2.47346965454615	TRUE	TRUE	2.51965115438679E-12	2.63717734864278E-10	0.205024743005539	0.00790258629365135	0.0000050299168276054	0.0969052573705213
OAR10:27127664-27133025	FRY	FRY	2955.65374450349	2440.86914736843	3380.77550003658	2073.07666390416	2824.52143484997	2116.14867325675	1695.30703829856	1241.10932277691	1290.34436092199	733.46310735916	1787.35103270979	639.357861650927	568.434152492348	504.293035818538	760.33507473277	2343.94798070901	3331.13455531849	2210.95440911723	3941.90747151802	3991.89233173578	2236.68979463473	2927.25290007069	2090.53848420846	3175.08374573561	1964.16548124882	3596.73819964749	2935.48795638204	1515.74174215442	1849.02689362356	2600.73183014482	2139.61045691911	0.622587628074887		0.744168657152356	0.431704688463027	0.2112626244119	0.580116730681716	0.283890785215706	0.489368380881027	TRUE	TRUE	0.0000757029994487013	0.00117682353466491	0.445319009557763	0.0317279201916564	0.000143009035208597	0.122984185558303
OAR10:28490481-28492290	AL5AP_BOVIN	ALOX5AP	8582.05559387636	18987.8547413632	21291.4084216364	15629.0326006933	12731.6255635902	18463.5854436201	10081.5702895199	6620.8408872753	9066.51248456403	6785.96256730735	6183.78383479711	5442.1697377836	907.235965236132	3336.51176130752	2396.74709740119	3295.66318465748	3303.61534774111	6101.49099121092	6710.24404134757	8415.87525232663	7945.48619884707	4074.70528440569	5594.84408161227	3904.47954727473	301.135867981518	605.100405738515	1384.53853725049	281.064693909428	3122.57013608564	33.8931168133555	170.46347046883	2.82873639469223		0.873479502987455	0.439874022586287	0.185463647970432	0.503588259463262	0.212327418486769	0.421629008414679	TRUE	TRUE	2.26660923363653E-09	1.36901405925691E-07	0.753628948125949	0.0436402101685386	0.0000265113041740911	0.0640775663885321
OAR10:29229401-29232539	UBL3	UBL3	2126.13256243956	3105.52308425977	1639.6494131299	2349.17491033835	1119.95298764868	914.989550892155	2161.11025009945	1704.13857012061	906.927750819458	1213.54805035788	2444.38890021416	3481.10245714496	6565.22623805732	3892.59705485877	6169.9321638151	1684.81534377751	3570.94479277848	2185.87215321548	2866.27567546973	2257.28288346457	2456.66176617319	1629.88211376228	3232.54312250311	2627.18612187341	1635.90025579149	4028.06161110175	4093.70769427428	1754.14483073831	3731.2947201662	3993.73893117373	3472.948292023	0.938659233535286		0.714408795926167	0.684259018147992	2.19487321609062	0.957797583190325	3.07229310250186	3.20766428775939	TRUE	TRUE	0.0000784107987678029	0.00120818406255992	0.336397373247669	0.241552353621925	0.066713498125613	0.783831097569167
OAR10:30092351-30097157	FLT1	FLT1	2943.05587608429	7045.15612895119	6418.39961638066	3741.83318387757	4793.39878713635	2880.52266021604	2801.13830662431	3594.44353865775	5426.81971222049	3486.3311336812	5430.53065951834	6610.62743505237	3787.05137355829	8435.3232396782	7724.43455313994	2937.33172617602	1818.88857701891	3171.51191291018	3903.97729765737	1486.80809851818	3904.04036881699	901.432442635033	1708.86653192409	2141.67849658765	132.933851631481	1085.43784122167	903.056385674597	710.19025336043	1668.27932087609	727.572240926699	736.71568846299	2.86795533171003		0.649900780821333	0.820010499029359	1.21402748542373	1.26174721315621	1.86801973662728	1.48050236778769	TRUE	TRUE	0.129429561168655	0.333123384401636	0.236164478451856	0.604343172565169	0.647838886436848	0.510246977003308
OAR10:30408590-30409216	F1MRU0_BOVIN	FLT3	1.93813360295311	1.75602096932981	0	82.361510800707	24.6389657282709	3.76538909832163	0	138.431424463579	425.813639104258	179.079304134444	1.73360914908806	0	163.754209492829	68.1477075430457	646.37384573301	1.64372228661221	13.104384560655	1.85794488161112	180.592917336529	54.1414713746115	22.1820475500965	11.5321847671859	0	47.6432716401914	0	19.6056096115572	22.1881175841424	0	4.15511661488441	0	3.91870047054782	4.8453055280643		22.4880679990432	151.264239680475	178.3105739589	6.72642219362335	7.92911929857589	1.1788019054309	TRUE	TRUE	8.18279394954047E-06	0.000184155043214916	0.0117265985583052	0.000159261404468784	0.000103937126793947	0.0309084849620071
OAR10:30431706-30433135	PRHOXNB	PRHOXNB	0	0	0	18.7185251819789	13.4394358517842	15.0615563932865	74.022991022621	171.84590623065	132.721134266262	60.9631673649172	20.8033097890567	124.820406829899	7.52892917208408	57.2440743361584	8.9032210156062	0	0	0	0	4.16472856727781	13.555695725059	1.92203079453099	27.1009670261089	4.53745444192299	10.851742990325	1.7823281465052	6.65643527524273	0	0	0	0	10.672090248022		#DIV/0!	#DIV/0!	#DIV/0!	3.1864526937865	1.6371867746051	0.513796039651732	TRUE	TRUE	0.00156715599013824	0.0134010692139353	0.0223928563488026	0.008682168981738	0.0131547606306715	0.480076833830171
OAR10:30859354-30862540	IF3M_BOVIN/GTF3A		2636.8307668177	3800.0293776297	3097.70898897506	1626.63983831396	1782.9651563367	1969.29849842221	1359.49542048863	1618.21561700528	3100.51316438684	1216.40569882811	1031.49744370739	1153.89531647196	1146.2794664498	755.076599576946	639.251268920525	3192.93054174422	1292.09231768058	3099.05206252735	1573.2530322201	1480.56100566726	2242.23530652226	2052.72888855909	1276.75666878558	1758.26359624516	3703.1572954484	1475.76770530631	1411.16427835146	2253.53656366667	1518.69512274025	1405.43457719381	1404.85411869139	0.922583936439503		0.530050085583369	0.548003152510594	0.290613760285339	1.03387051038293	0.548276036906005	0.530314030045147	TRUE	TRUE	0.00519516468401438	0.0343668015309193	0.0928709475936448	0.10808565358405	0.00220909084357068	0.984722392135752
OAR10:31261993-31264575	F1N5H6_BOVIN	GPR12	501.976603164855	307.303669632716	307.100460113907	350.036420903005	922.841261822512	753.077819664325	487.468477466041	463.029247343695	114.287643395948	227.659328128363	213.233925337831	238.545666386029	427.266730515772	155.376773198144	105.058007984153	0	256.845937388837	286.123511768113	14.719171945924	441.461228131448	288.366618151255	351.731635399171	106.898258825208	181.498177676919	40.6940362137187	130.10995469488	115.378211437541	10.0380247824796	64.4043075307084	0	7.83740094109563	2.5895486856083		1.68855295448868	0.684047642207859	0.622265651030505	0.405108788794249	0.368520068841393	0.909681742374049	TRUE	TRUE	0.146168525875771	0.36031638069167	0.395847472329456	0.368929739775683	0.386363116822955	0.0715298278576907
OAR10:31463760-31465057	CDK8	CDK8	959.376133461788	2242.43877783417	905.278747640126	1381.42715843004	2938.75663959013	3208.11151177003	2394.01185599989	2670.77179266801	3526.3268034911	3182.46784634669	6647.52428217816	4754.96405351454	9650.20496631877	7160.96110862324	9464.1239395894	1605.91667402013	1142.70233368911	969.847228201005	524.228970074061	1243.17147733243	1194.1335597802	1314.6690634592	2801.93886864382	678.349439067487	940.032236536901	1916.00275749309	1175.97023195955	1037.68081188883	1418.97232398303	752.427193256493	1128.58573551777	3.28346756381961		1.81192127385532	2.92672119063064	5.66646209793596	1.61525847334598	3.1273224613557	1.93611271072766	TRUE	TRUE	1.18542164861957E-07	4.58593119305205E-06	0.183677256890538	0.014432598882744	0.0000949586741655071	0.177024617458457
OAR10:31692029-31695106	ENSBTAG00000025428	LOC536660	631.831554562713	2864.94821146158	5214.03172497742	1381.42715843004	1317.06471347485	2029.54472399536	1001.11581761081	988.113960826235	694.942605810844	884.918476281377	733.316670064249	1144.18706260741	86.5826854789669	512.470760723704	357.909484827369	1627.28506374609	364.301890786208	1027.44351953095	1739.69289960863	743.404049259089	654.370402727847	374.796004933542	1044.89283978442	392.489809226338	0	105.157360643807	84.3148468197412	35.1330867386785	463.295502559612	47.4503635386978	5.87805070582173	2.43001857927053		0.493279451010043	0.284240887005156	0.180908804748669	0.576226896180536	0.366747093109673	0.636462989736544	TRUE	TRUE	0.0000215962121151714	0.000422550214253436	0.131092131599224	0.00977910209263031	0.000391556857160851	0.182083202071088
OAR10:33046827-33047643	SGCG_BOVIN	SGCG	77.5253441181243	71.9968597425221	0	76.7459532461133	2.23990597529736	0	166.10037009954	0	0	0	0	5.5475736368844	0	0	1.78064420312124	262.995565857953	1258.02091782288	462.628275521169	0	1080.74706320859	262.487562676142	144.152309589824	576.648353944429	138.392360478651	217.034859806499	219.22636202014	397.167304756149	97.8707416291759	220.221180588874	131.053385011641	154.788668586639	0.0762403112161408		1.22934699492543	0	0.0367581752949991	0	0.0299005695273439	#DIV/0!	TRUE	TRUE	0.000363819589400349	0.00422135698225265	0.830018971770944	4.37624989558858E-09	7.85960106453456E-06	1.30153527444828E-09
OAR10:33760985-33763684	FGF9	FGF9	1389.64179331738	1603.24714499811	2296.5773538953	2046.87072864939	1444.7393540668	756.843208762647	1455.1836771764	873.550023339135	36.8669817406284	355.300959798658	849.468483053149	518.698135048691	267.276985608985	318.931271301454	959.767225482349	2557.6318779686	770.537812166511	1007.00612583323	1856.03097018122	630.956377942588	1149.1532966925	657.334531729598	2095.80811668576	483.238898064798	37.9811004661374	315.47208193142	377.197998930421	190.722470867112	644.043075307084	36.1526579342459	176.341521174652	1.24634080095859		0.80872577499752	0.299914915477348	0.29275263845833	0.370848716276252	0.361992467050068	0.976118970249886	TRUE	TRUE	0.00092978845370062	0.00896409928138749	0.657409986251903	0.00403939040849605	0.00683920981966796	0.00831143968903078
OAR10:3400532-3405015	PCDH17	PCDH17	556.244344047542	400.372781007196	630.223552929409	2399.71492832969	293.427682763954	623.171895772229	664.40148039816	90.6964505106206	353.923024710032	62.8682663450709	398.730104290254	77.6660309163816	1.88223229302102	291.672188284236	318.735312358702	4590.9163465079	1090.28479544649	1317.28292106228	3776.03372612742	3275.559018164	2118.38554103422	3085.8204406195	4221.72841895608	2674.8293935136	2037.41474643351	4505.72555436515	3215.05823794224	654.981117056793	1547.78093904444	2383.81588253934	1530.25253374892	0.181824013726128		1.88143462155301	0.42831230243946	0.326098788661394	0.227651972347524	0.173324539118037	0.76135751133949	TRUE	TRUE	0.000381249188627253	0.0043541620713102	0.0986901448366237	0.0411622995911493	0.00357569790949246	0.000173732453607221
OAR10:34192623-34196366	N6MT2_BOVIN/IL17D		10756.6414963897	14374.7876549338	16058.6836251737	10207.2117817331	17287.594317345	17994.7945008791	9820.6843821353	16322.9743432141	17136.6947875876	13341.4081580161	11747.8023987952	12674.8188668716	12656.1299382733	11222.5644781888	12408.4191294504	5519.6194384438	5252.23733191051	8251.13321923499	7287.68847922612	5986.79731546185	7400.1775299072	8167.66986135943	6890.4208663882	5709.2520515496	2034.70181068593	3324.0419932322	4600.70618107193	1774.22088030327	4306.77837132769	1211.11404079724	2436.45201756311	2.71495672356287		1.00710366979716	1.06607282198959	0.891511259239404	1.05855320952638	0.885222927862986	0.836257374590599	TRUE	TRUE	0.917767505719816	0.977068937673907	0.996792869854482	0.901858993072267	0.796376812484055	0.898017681532188
OAR10:34230843-34231817	IFT88	IFT88	947.747331844069	428.469116516473	560.79214455583	1177.39523394647	1617.21211416469	1703.83856699054	2704.54733053381	3188.69626005761	2182.5253190452	2461.86415710357	4727.55214956314	3321.60971508453	6519.1115468783	7625.72847406681	9727.65928165134	2327.51075784289	1189.87811810747	574.104968417837	1629.58217101316	1032.8526846849	789.927359978437	1145.53035354047	2256.90830956318	737.336346812485	1288.64448010109	2001.55450852534	2775.73350977622	1535.81779171938	1639.1935045719	3163.35756924652	2747.00902985402	1.94352570988755		2.78896281306268	4.86341591295866	10.5294224495685	1.74380808886366	3.77539004831896	2.16502611292459	TRUE	TRUE	1.55674362289915E-11	1.41598805366202E-09	0.0114116339500578	0.000319817096399004	2.20861459019255E-07	0.166845399223826
OAR10:34365038-34365834	CRYL1_BOVIN	CRYL1	1538.87808074477	2990.50371076866	6320.92860077929	3081.06924495372	13126.9689682302	10829.259046773	6866.08377704946	4668.48045259931	4816.67116441309	3912.12075574555	6700.39936122535	909.802076449041	1347.67832180305	2469.67292135998	2899.77908478294	2820.62744382655	1551.55913198155	2833.36594445696	6029.76539984754	2130.2586621626	2980.40455555047	5639.23835115392	4671.90559344534	1780.95086845477	3041.20097303857	4504.83439029189	2541.64886926351	3054.06904006941	3472.63871088965	2343.14414236331	3893.22891748926	1.45077619434708		2.34348464315055	1.38920023994838	0.527192227363327	0.592792551045165	0.224960820163335	0.379493331632966	TRUE	TRUE	2.10525214350277E-06	0.0000570396418525989	0.0216687996500384	0.325889097453269	0.104663340594732	0.166972088348537
OAR10:34455168-34457930	CXB2_BOVIN	GJB2	961.314267064741	1446.96127872776	1522.15010665154	1139.95818358251	1789.68487426259	2080.3774768227	2354.29220228044	1947.58693728069	1358.54827714216	1090.66916613797	2395.8478440397	585.269018691304	587.256475422558	1229.38464407654	1032.77363781032	1.64372228661221	456.032582710792	542.519905430447	378.735616608582	603.885642255282	612.470979577665	578.531269153827	1672.73190922261	378.877445900569	43.4069719612999	582.8213039072	248.506916942395	67.7566672817372	419.666778103326	0	48.9837558818477	3.45914746231586		1.40525099343291	1.29616729050262	0.65540301732936	0.922374221089283	0.466395697560238	0.505646934721837	TRUE	TRUE	0.126987924512865	0.329010253387775	0.41873331996749	0.661483688099303	0.266956948496232	0.700522175405007
OAR10:34635463-34637243	ZMYM5_BOVIN	ZMYM5	255.83363558981	212.478537288907	178.919398501146	643.917266260073	181.432383999086	372.773520733841	603.016561013547	692.157122317894	914.301147167583	556.28890220487	1196.19031287076	532.567069140902	2723.59012800142	2773.61169700196	4614.5394523887	442.161295098684	644.735720384224	209.947771622057	1205.83985556992	670.521299331727	420.226567476829	482.429729427278	1163.83597284346	687.424347951332	523.59659928318	1520.32590896894	1479.9474428623	785.475439229027	1184.20823524206	1331.99949076487	1242.22804916366	1.25391299251951		2.08712748070209	3.89227476658783	12.3344280670362	1.86489555744745	5.90976266715007	3.16895101366372	TRUE	TRUE	7.6974915330652E-10	5.22779413852308E-08	0.0890974682951183	0.00456091865452374	5.87868631675225E-07	0.165272107259038
OAR10:34895093-34895999	CENPJ	CENPJ	1106.67428728622	681.336136099966	686.302767384992	1323.39973036591	1919.59942082984	1801.7386835469	1005.62941462439	2887.96592415397	2709.72315793618	3471.09034183997	2043.92518677482	2268.95761748572	6257.48125814838	2973.96595717852	4128.4235849366	1104.5813766034	723.362027748154	622.411535339726	1660.43581989981	1143.21799171776	606.309299702638	1180.12690784203	883.792646906997	873.459980070175	699.937422875961	932.15762062222	887.524703365697	524.486794884558	768.696573753616	910.595071718819	885.626306343807	2.61109322156628		1.83395354070395	3.36842097803757	4.73732321236933	1.83669918745304	2.58312062286537	1.40639285981685	TRUE	TRUE	0.000028424610127753	0.000529057816519115	0.159587600857789	0.0047462876881231	0.000445031769150796	0.0859664534212348
OAR10:49566120-49567772	A8E4L8_BOVIN	LMO7	9002.63058571718	6461.27915664903	6382.34869280207	5038.09105272961	9826.46751362951	5326.14287957594	5929.96375643412	10716.5016524391	7333.7643427545	10272.7699757336	6439.49118428759	6766.65294358975	9809.25359507905	10068.1423124096	11146.832711539	5611.66788649408	3084.77212557818	5430.77288894931	3528.63841303631	3149.57597900384	4173.30577935566	2852.29369908398	2144.74041826068	4813.10479926981	523.59659928318	978.498152431355	2525.00778107541	946.083835748701	1845.9105561624	180.76328967123	1283.37440410441	2.98464670768275		0.896743895981746	1.19342611659488	1.29739201136319	1.33084386962939	1.44678097857897	1.08711548484036	TRUE	TRUE	0.499101817928356	0.745238897768537	0.696249780158758	0.673105577573714	0.562894886237916	0.380675719786167
OAR10:50680765-50684882	KCTD12	KCTD12	3860.76213708259	417.932990700494	122.840184045563	3320.66636728305	582.375553577313	289.934960570765	5980.51604298615	792.400567619106	1347.48818261997	674.881313719435	969.087514340225	209.420904792386	414.091104464624	531.552118835757	582.270654420646	573.659078027661	14509.1745855572	3525.4504128571	5993.81665297961	5095.5454020644	2130.70890078427	1128.23207638969	3413.96904065011	7241.77728930909	1956.02667400608	2115.62350990167	2822.32855670292	1547.11056959967	8958.43142169079	1611.05281919483	623.073374817103	0.338930134584222		1.7335132295333	0.644750747789646	0.296033314417219	0.371932983726479	0.170770726968675	0.459143809343516	TRUE	TRUE	0.0000105841862317879	0.000231714827805088	0.18071141206166	0.177566345664067	0.000603579644008125	0.00573203191974955
OAR10:51558444-51559455	SLAIN1	SLAIN1	738.428902725134	623.387444112082	1263.11754464242	1151.1892986917	1326.02433737604	1146.56098043894	1809.04968304064	2868.87193457279	1942.88993773111	1100.19466103874	4391.23197464005	1926.39494540811	1528.37262193307	4285.12785030671	6039.94513698725	1334.70249672911	851.784996442572	698.587275485782	426.289864433875	953.722841906618	611.23864360266	334.433358248392	2807.96130576073	632.974894648257	808.454852779211	2612.00189870337	2312.00185226764	971.1788977049	928.668563426666	1717.25125187668	2155.2852588013	1.70086281552315		1.55227460694779	2.94384228344555	3.93719645646037	1.89647003839995	2.53640460189064	1.33743457609834	TRUE	TRUE	0.000220997226820896	0.00283524951707236	0.224594350885316	0.0159433636158724	0.00128084199801778	0.165850483789407
OAR10:51696512-51697579	EDNRB_BOVIN	EDNRB	151.174421030342	7.02408387731923	2.67043878359919	213.391187074559	2.23990597529736	0	334.00617900451	0	0	0.952549490076832	0	1.3868934092211	0	0	10.6838652187274	0	959.240949839943	63.1701259747781	0	326.931192531308	39.4347512001716	36.5185850960887	10.5392649545979	115.705088269036	70.5363294371123	21.3879377580624	99.8465291286409	17.5665433693393	714.680057760119	15.8167878462326	41.1463549407521	0.304741788282341		2.56250799304011	0.00444095734804303	0.056276051568636	0.00173305112027157	0.0219613174754905	12.6720540546139	TRUE	TRUE	0.0000161406773729889	0.000327550718375355	0.245203850793146	9.93594641636196E-06	0.000658513517184958	2.57377380190154E-07
OAR10:59448153-59453331	SLITRK6	SLITRK6	162.803222648061	621.631423142752	797.125976904359	277.034172693287	629.413579058558	706.010455935305	686.066746063317	1336.57927068283	219.358541356739	1372.62381520071	1728.40832164079	1738.47088845865	6827.79764293375	3840.80479712606	3969.94625085881	50.9553908849785	120.560337958026	326.998299163557	1370.01523496677	97.8711213310285	9.8586878000429	126.854032439045	411.031333229319	124.779997152882	70.5363294371123	108.722016936817	545.827692569904	75.2851858685969	153.739314750723	45.1908224178074	180.2602216452	6.95956808952684		1.0899953442032	2.20840567951721	7.76623071431914	2.02606891053428	7.12501274030336	3.51666851174596	TRUE	TRUE	4.40288916436771E-11	3.73780829559461E-09	0.779971000888372	0.0601692850854866	0.0000174537316849207	0.0735350531897327
OAR10:64436553-64441075	bta-mir-18a-19a-19b-20a-92a-17		713.233165886743	1359.16023026127	461.98590956266	716.91951446979	761.568031601102	1276.46690433103	882.859575855163	711.251111899077	836.880485512264	347.680563878044	513.148308130065	12.4820406829899	126.109563632408	308.027638094567	62.3225471092434	1063.4883194381	836.059734969786	224.811330674946	797.099773071574	747.568777826367	352.448088851534	217.189479782002	481.794969353048	657.930894078833	526.309535030761	828.782588124918	958.526679634953	853.232106510764	880.884722355495	738.869946531151	964.000315754763	0.87124668425883		1.07653992973548	0.71288474775403	0.15061137110744	0.662200005836474	0.139903190719965	0.211270295208232	TRUE	TRUE	0.000162085856568073	0.00219577479983752	0.992672761529174	0.265559379582437	3.46454923715847E-06	0.235489591021862
OAR10:65284223-65286946	GPC5	GPC5	25.1957368383904	1.75602096932981	37.3861429703887	0	98.5558629130838	0	39.7196537194552	0	0	0.952549490076832	0	1.3868934092211	143.049654269598	95.406790560264	33.8322398593036	0	28.8296460334409	52.0224566851114	0	370.660842487725	4.92934390002145	0	30.1121855845655	147.467269362497	8.13880724274373	370.724254473082	428.230669373949	235.89358238827	56.0940743009396	894.778283872586	915.016559872915	0.143683970441182		1.6119058318684	0.0111040632180636	3.19029189779889	0.0068887791076434	1.97920488574754	287.308513572678	TRUE	TRUE	0.0104277917511039	0.058262188573535	0.505627546510124	0.000223698768779529	0.128653965570318	0.0000204476968405726
OAR10:69424499-69425236	CLD10_BOVIN	CLDN10	3351.03299950592	6160.99957089363	4208.61152295233	1819.44064768835	4576.1279075325	5397.68527244405	3635.25103473287	5933.4572623527	5150.31734916578	5430.48464292802	5726.9778240124	6085.68827966219	7293.65013545645	4222.43195936711	6682.75769431402	1868.91223987808	1850.33909996448	2407.89656656801	1544.38081032618	1201.52419165965	1311.20547740571	1789.41066970835	2079.99921925386	1270.48724373844	265.867703262962	914.334339157168	1264.72270229612	145.551359345954	772.851690368501	47.4503635386978	289.983834820539	4.2428519507971		0.843355353296064	1.21575399050885	1.32744468318545	1.44156788210017	1.57400398064402	1.09186948473832	TRUE	TRUE	0.359948366962809	0.622073172987864	0.586403978384953	0.694832455799252	0.476595314389921	0.31780241497337
OAR10:71016141-71019809	A5PKK4_BOVIN	MBNL2	2864.56146516469	1311.74766408937	1912.03416905702	6233.26888559896	1122.19289362398	1201.1591223646	4015.29590327583	1699.36507272531	3841.53949737348	1952.7264546575	1494.37108651391	128.981087057562	431.031195101814	1335.6950678437	1942.68282560527	6227.24188283035	10250.2496033443	5635.14682592653	1502.48778248008	10243.1499112198	4932.42473995896	3127.14410270192	7914.98798090304	8505.45835138464	13529.4105731877	8458.92938331368	17885.8415845772	13686.8467909109	8476.4378943642	15872.1466036944	16339.0216119491	0.22010904546584		1.54868691557901	1.10719800989583	0.472836778521481	0.714926947956993	0.305314633813317	0.427057106583823	TRUE	TRUE	0.00311731710370622	0.0230872752744972	0.218960362560795	0.783447163246218	0.026275249677229	0.317017905770822
OAR10:71111891-71117147	RAP2A	RAP2A	1528.21834592852	1761.2890322378	1847.94363825064	2839.60027010619	1554.49474685637	890.514521753065	2569.13942012658	5465.65451761371	2835.07089585432	2027.97786437357	3655.31489085217	2302.24305930703	4949.32981449877	4519.55596425479	7050.46072225855	4097.79966052424	2999.59362593392	2413.47040121285	1698.93211575838	10589.8635644456	2549.70313228609	8317.58826333285	6989.03827417765	6837.94384397794	11158.3047298017	37900.3168713598	30360.0012903821	11272.7018307246	12714.6568415463	35359.5590008134	31183.0589943843	0.225694680555831		1.14654362646162	2.04148197092398	2.74770350610262	1.78055324176739	2.3965102091949	1.34593571985306	TRUE	TRUE	0.00232922050172923	0.0184897758373633	0.690337840474056	0.141170907834933	0.0120081945390598	0.240437881768529
OAR10:71897977-71901461	FARP1	FARP1	13815.9853886512	12319.3651103333	18207.0516265793	9509.94671870436	11668.7901783116	12761.8450014866	9294.39897035251	10597.1642175567	10261.0026929604	8862.0441809298	8626.43912586218	11453.6592200525	5877.27033495814	9325.33230019038	7822.36998431161	7668.78632818926	6816.90084845271	10564.2745968408	7626.51249498133	4396.91218490355	10765.0709096593	6805.91104343422	6996.56632057379	5921.3780467095	2525.74318099814	2388.31971631697	2539.4300575051	2501.97767703304	5208.43867675761	1556.82383229346	1512.61838163146	1.99422869976047		0.731269261413045	0.648588851401025	0.583165833154685	0.886935750789996	0.797470731954222	0.899130214611275	TRUE	TRUE	0.231795580666063	0.480410724014392	0.423675619628394	0.273293976056505	0.185109044249596	0.704997175850441
OAR10:71901509-71904757	STK24	STK24	1075.66414963897	4532.29012184023	4216.62283930312	653.276528851062	1753.84637865783	1997.53891665962	794.393074389104	916.511499896797	1329.05469174965	892.538872201991	611.964029628084	1655.95073060999	764.186310966534	670.57344222357	438.038473967825	384.631015067257	256.845937388837	2188.6590705379	1834.23527326129	291.530999709447	1505.91456145655	771.695364004191	701.613924120376	254.097448747687	203.470181068593	121.198313962354	197.474246498868	190.722470867112	334.486887498195	45.1908224178074	33.3089539996565	2.55384727044787		0.396891502804614	0.286277138282182	0.26938174421995	0.721298229514159	0.678728927972449	0.940982384539633	TRUE	TRUE	0.00033021121691279	0.00388449392274392	0.0237667390687491	0.00542526019257651	0.00386306671309873	0.45173608171658
OAR10:72070583-72071672	F1MAY3_BOVIN	SLC15A1	335.297113310887	224.770684074215	627.55311414581	383.729766230567	524.137998219582	370.89082618468	236.512483511301	1107.45139570863	844.253881860389	1200.21235749681	884.14066603491	2.7737868184422	67.7603625487567	177.184039611919	0	657.488914644884	330.230490928505	115.19258265989	610.845635755844	66.6356570764449	292.063626076271	326.745235070268	340.26769710559	235.947630979995	100.378622660506	87.3340791787548	71.0019762692558	57.7186424992576	193.212922592125	110.717514923628	5.87805070582173	2.06917028974129		0.95691587658611	2.54882993086028	0.156437664519435	2.66358829780678	0.163481104606124	0.0613762662723575	TRUE	TRUE	1.57067946160439E-06	0.0000441205015676041	1	0.0615730651068451	0.000131624878124955	0.0377593925297966
OAR10:72159164-72160562	DOCK9	DOCK9	1566.01195118611	685.72618852329	737.041104273377	658.892086405656	937.400650661945	1468.50174834543	1064.30617580086	2081.24486434898	2822.1674522451	2060.36454703619	1052.30075349645	2106.69108860685	3706.11538495839	2167.09709986885	2762.66948114261	1565.64547799813	2101.94328352906	1822.64392886051	152.286817440521	1393.10170575443	1183.04253600515	892.783304059643	880.781428348541	1948.83668280592	2523.03024525056	1325.16097692662	1380.10091373366	5090.53331781496	1730.60607009936	3576.85359436946	2894.9399726172	0.906091839574457		1.03615062977474	2.01154308233	2.69572595806576	1.94136163654826	2.60167381131817	1.34012837296195	TRUE	TRUE	0.00556887393264915	0.0362118989637497	0.966028860102029	0.108850524967746	0.0198127346389961	0.0846353383998105
OAR10:72609809-72611234	GP183_BOVIN/A4FV41_BOVIN		73.649076912218	5.26806290798942	0	20.5903777001767	4.47981195059472	218.392567702654	30.6924596923063	0	0	0	0	4.1606802276633	0	5.45181660344366	3.56128840624248	16.4372228661221	57.6592920668818	9.28972440805561	0.566121997920152	6.24709285091671	23.4143835251019	0	39.1458412599351	56.7181805240373	116.656237145993	112.286673229828	59.9079174771846	218.327039018931	54.0165159934974	79.0839392311629	45.0650554112999	0.4365816717578		2.60547218579821	0	0.125198897863277	0	0.0480522872382615	#DIV/0!	TRUE	TRUE	0.00106045545968358	0.00994771017767026	0.475712310428015	0.00166264257058628	0.0734422442686598	0.000336161526545783
OAR10:72831466-72834623	TM9SF2	TM9SF2	4482.90302363054	1234.48274143886	1500.78659638275	3193.38039604559	3787.68100422783	2807.09757279877	3034.03991252475	6425.12749406817	3641.53612143057	8256.69897998598	4024.57363960793	3586.50635624576	12260.8611567389	5688.97062569346	7683.47973646815	4313.12728007044	6328.10730434028	2880.74353893804	6132.23348147109	5011.20964857702	4377.25738321905	6002.50217132027	3003.69051206041	9394.79942200154	4416.65939706226	6501.04191437772	5203.1135734814	3912.32015897142	5247.91228459901	7535.56963816938	6880.25835116433	0.876538004807423		1.33228311581396	2.32204931345634	3.03606817750621	1.74290981090583	2.27884609620029	1.30749513367873	TRUE	TRUE	0.000551254223672193	0.00589071034401034	0.503719780844856	0.0305533209635076	0.00743577490304236	0.0845940105586032
OAR10:73153717-73154361	ZIC5	ZIC5	73.649076912218	0	210.964663904336	230.23785973834	0	152.498258482026	77.6338686334806	0	134.564483353293	101.922795438221	130.020686181604	269.057321388893	0	0	0	49.3116685983663	154.631737815728	29.7271181057779	228.147165161821	2.0823642836389	35.7377432751555	83.6083395620979	27.1009670261089	29.4934538724994	0	0	0	0	14.5429081520954	0	0	2.25034049882008		1.21314413404563	0.96580359381528	0.709006495830903	0.796116114079941	0.584437146364866	0.734110434431152	TRUE	TRUE	0.928570708388274	0.981088916191746	0.699115854390404	0.787960554297807	0.953296057742651	0.896578087324396
OAR10:74021369-74023112	NALCN	NALCN	534.924874415057	446.029326209771	347.157041867895	1182.07486524197	546.537057972556	94.1347274580407	249.15055514931	119.337434882395	508.764348020671	445.793161355957	459.406424508336	40.2199088674119	45.1735750325045	119.93996527576	23.1483746405761	2166.42597375489	849.164119530441	1536.5204170924	1256.22471338482	1924.10459808235	1049.95025070457	1973.92562598332	2350.25608487534	2423.00067198687	4248.45738071223	2794.69053372015	927.463315017153	3480.6850933248	941.133913271319	5666.92913119305	626.992075287651	0.160916627592781		1.17002465956832	0.865873271592173	0.129026366451475	0.740047027651225	0.110276621433841	0.149012991490337	TRUE	TRUE	0.000671271365288995	0.00693556303785066	0.76850470885832	0.864362982766149	4.08667051865492E-07	0.646830567793772
OAR10:74568506-74575979	ITGBL1	ITGBL1	2870.37586597355	4229.37650463084	4514.37676367443	2489.56384920319	3388.9777406249	4335.84554671735	4369.16190914007	5685.23539779732	1953.9500322533	3931.17174554708	5355.98546610756	4381.88972643406	2671.82873994334	4576.80003859095	3588.88839139086	3653.99464313894	4530.18574261842	3760.48044038091	804.459359044536	10482.6218038382	2272.42753790989	9147.90556657023	13652.1121394024	19131.0422907578	22431.9092288755	22231.8701354326	7366.45503793529	15865.098168709	3759.34175731667	36672.3523920507	2048.50067097887	0.349995639440763		0.94175479347667	1.09304424244868	0.982816278370767	1.16064632749412	1.04360103625542	0.899155075524686	TRUE	TRUE	0.960022072840277	0.990601912467335	0.893996295478402	0.892364053481907	0.973241197781941	0.785256074026414
OAR10:75457906-75464204	CM027_BOVIN	C12H13orf27	750.057704342852	806.013624922382	1618.28590286111	1879.33992827068	2266.78484700093	4434.6870105483	2822.80357228946	3212.56374703409	3181.62052421623	3038.63287334509	5833.59478668132	2478.37852227811	5847.1546182698	4246.96513408261	5068.60372418461	662.42008150472	799.367458199952	667.002212498393	1711.95292171054	1241.08911304879	326.569033376421	1147.452384335	1865.44989696383	609.153258828161	198.044309573431	1327.83446914637	1912.61573575308	243.42210097513	1026.31380387645	490.32042323321	775.902693168468	3.37564077172748		2.6943128618366	3.60696925745433	4.1680332525929	1.33873437956853	1.54697448526884	1.15554997980064	TRUE	TRUE	0.000221164676680208	0.00283524951707236	0.0103904406974834	0.00191600876824557	0.000609005202998868	0.46558616893327
OAR10:81867698-81869662	A6QNX8_BOVIN	ANKRD10	761.686505960571	503.978018197655	680.961889817794	677.610611587635	528.617810170177	340.767713398107	640.930775927572	372.332796833074	409.223497320975	197.177744445904	624.099293671701	26.3509747752009	15.0578583441682	111.762240370595	178.064420312124	963.221259954755	1095.52654927075	488.639503863725	245.696947097346	1220.2654702124	675.320114302939	390.17225128979	829.590712854779	762.292346243062	553.438892506574	609.556226104778	377.197998930421	526.996301080178	841.411114514094	1792.94587942651	905.219808696546	0.527241010625246		0.842968723495824	0.617542734739933	0.127619053439304	0.732580839036304	0.151392394382158	0.206656230022766	TRUE	TRUE	0.00098225027815857	0.00938697091966298	0.716518906512807	0.250704425427348	8.73334321273112E-06	0.381351054649787
OAR10:83205652-83206780	LAMP1_BOVIN	LAMP1	12896.34099405	30599.5434010566	31483.1380392427	5211.23741066292	13228.8846901062	13244.7561533463	23938.3131211935	9609.05025673048	9602.00539434666	6406.84787025677	10753.5775517932	4288.27442131164	4888.15726497559	8093.22174781211	5943.7903500187	6949.65782779642	3850.06818392043	15006.620808773	10733.1069585682	4347.97662423803	18529.4037201806	6532.98267061082	11415.5295551088	4074.63408884684	8513.19237590994	5831.77769536501	6294.76895862121	5207.22535591128	11808.8414195015	6960.51642290279	6438.42487311006	1.53112720039689		0.556387535833892	0.363816570544517	0.232199384212199	0.653890583654507	0.417333907137563	0.638232018581976	TRUE	TRUE	7.95332267600202E-07	0.0000243069447623974	0.122001829937477	0.00750308450801692	0.0000730670635220819	0.176303344218295
OAR10:83286559-83287652	DCUN1D2	DCUN1D2	513.605404782573	154.529845301023	226.987296605931	378.114208675973	206.071349727357	208.97909495685	418.861802859709	295.956838508341	0	19.0509898015366	149.090386821573	8.3213604553266	122.345099046366	0	0	49.3116685983663	927.790426894371	302.845015702613	367.413176650179	524.755799477004	398.044519926732	705.385301592872	510.401545658385	1597.18396355689	710.789165866286	1848.27428792589	570.23462191246	607.300499340015	928.668563426666	2311.51056667085	1614.5045938657	0.206237006746545		1.01552557862249	0.388855875249579	0.109482042418333	0.382910961018868	0.107808256850448	0.281549153264213	TRUE	TRUE	0.00514205916317401	0.0341040824967283	0.973760864883364	0.00532337180403563	5.96305823233887E-06	0.00283450810215092
OAR10:83574265-83574728	RPL22	RPL22	62.0202752944994	223.014663104886	240.339490523927	3.74370503639577	405.422981528822	192.034844014403	399.001975999982	0	444.247129974572	122.878884219911	939.616158805728	5.5475736368844	20.7045552232312	92.6808822585422	14.2451536249699	0	44.5549075062269	27.8691732241668	0.566121997920152	166.589142691112	56.6874548502467	0	304.133074404111	11.3436361048075	0	119.415985815848	228.537611116667	7.52851858685969	189.057805977241	40.6717401760267	13.7154516469174	2.78897614615737		1.42784381697458	2.15095476204669	0.190118928632327	1.50643560344316	0.133151067625285	0.0883881576623322	TRUE	TRUE	0.00269964089666508	0.0207287492737723	0.615302737352988	0.265117938241118	0.00684004566629639	0.474089300403716
OAR10:940251-941739	DIAPH3	DIAPH3	519.419805591433	665.531947375997	472.667664697057	381.857913712369	618.214049182071	1357.42276994495	1104.92854892303	1207.69484100984	1743.80823633172	1657.91238747873	1265.53467883428	2203.77362725233	1741.06487104444	2552.81312456249	2399.41806370587	14.7935005795099	385.268906083256	261.970228307168	425.723742435955	208.23642836389	220.58813952596	353.653666193702	665.479301418897	456.01417141326	339.116968447655	1099.69646639371	967.40192666861	338.783336408686	344.874679035406	239.511358814379	1110.95158340031	2.85495373555405		1.56659449910439	2.65815696943819	4.02553336056206	1.69677409882253	2.56960774652497	1.51440769181245	TRUE	TRUE	0.00140379141670044	0.0123638827888181	0.318508633504095	0.0320190426852377	0.00309346361354471	0.175905085767201
OAR10:9471788-9473430	LECT1_BOVIN	LECT1	344.987781325653	670.800010283987	526.076440369041	922.823291471558	318.066648492225	395.365855323771	599.405683402687	76.3759583247331	663.60567133131	181.936952604675	261.774981512297	8.3213604553266	94.111614651051	65.4217992413239	24.9290188436974	657.488914644884	563.488536108163	741.320007762837	285.891608949677	1307.72477012523	1146.07245675499	545.8567456468	937.241776319601	1093.52652050344	2495.90088777474	914.334339157168	414.917798823463	875.817662271343	853.876464358747	289.221263473967	376.19524517259	0.407263810726361		1.08747973669893	0.575777136804375	0.0937746929299988	0.529460106127731	0.0862312094335235	0.162866301795966	TRUE	TRUE	0.000118934829396733	0.00168907353904412	0.85497432252289	0.248317211405481	0.0000003031274288224	0.155750772363843
OAR10:9486196-9488136	SUGT1_BOVIN	SUGT1	766.531839967954	463.589535903069	352.497919435093	546.580935313783	1146.83185935225	1075.01858757082	1328.80296079632	2997.75636424577	2271.00607522271	2281.35602873401	2834.45095875898	976.372960091654	4182.32015509271	3641.81349110036	3732.23024974212	1824.53173813955	888.477273212406	351.151582624502	568.952607909753	905.828463382923	486.772710127118	934.10696614206	935.736167040373	830.354162871907	290.284124991193	1733.31412247631	827.616785888512	220.836545214551	710.524941145234	734.35086428937	1050.21172610682	2.29470553830461		1.94167085311601	4.92122590273022	5.93923798976685	2.5345314808803	3.05882842101457	1.20686148271955	TRUE	TRUE	9.41976862067762E-07	0.0000282448945565677	0.132469982424794	0.000676355644754495	0.00015666522154911	0.0218898416565422
OAR10:9538652-9541159	ELF1_BOVIN	ELF1	85.2778785299367	115.897383975767	40.0565817539879	138.517086346644	64.9572732836234	30.123112786573	207.625462624425	267.315854136566	188.021606877205	174.792831429099	246.172499170504	596.364165965073	2234.20973181595	626.958909396021	1420.95407409075	230.121120125709	178.219630024907	48.3065669218892	350.712577711534	174.918599825668	156.506668825681	123.009970849983	150.560927922827	195.110541002688	97.6656869129248	65.9461414206924	188.598999465211	173.155927497773	191.135364284683	112.977056044518	170.46347046883	2.63341632471253		1.37178075430501	2.72446241799864	15.167421913883	1.98607715514928	11.0567391081144	5.56712466051368	TRUE	TRUE	9.08784403286234E-09	4.78866705745412E-07	0.628027965046042	0.127872920432934	0.0000237357653663879	0.239056797321471
OAR11:10394213-10405677	VMP1_BOVIN/bta-mir-21		8715.78681248012	7308.55927435066	10295.8767301667	11692.5267549231	13049.6922120824	11415.7183988366	12252.6104530492	9943.19507440119	12809.4328057813	6831.208668086	11608.2468622936	4381.88972643406	2038.45757334176	4696.74000386671	4711.5845614588	7137.86402961352	8469.3637415513	4207.31618440838	5794.54170971172	7522.54097464554	5324.92374799817	5072.23926676727	10713.9156309884	7052.3385663588	3564.79757232175	5125.0845852757	4759.35122179855	6339.01265013586	6725.05624119042	5560.7306985112	6093.57923170186	1.41294196786246		1.37946821790281	1.17377663451885	0.451041162583146	0.850890668799407	0.326967418842645	0.384264901275731	TRUE	TRUE	0.000301515222762117	0.00361936694346261	0.372669359274478	0.736634444467196	0.0373035244782034	0.563136600413632
OAR11:10739800-10741515	MED13	MED13	149.236287427389	5.26806290798942	2.67043878359919	222.750449665548	338.225802269901	207.096400407689	120.964399963795	334.144817670707	70.0472653071939	599.153629258327	729.849451766073	1264.84678920964	1086.98914921964	327.108996206619	590.283553334691	0	330.230490928505	235.958999964612	57.1783217899354	641.368199360783	74.5563264878244	215.267448987471	313.919534719095	281.322175399225	385.236876156537	352.90097300803	298.430181506716	298.631237278768	377.07683280076	906.075989477038	338.967590702386	1.26331011817402		4.24226934209827	8.27038725668488	15.5999659978668	1.94951960607816	3.67726910761186	1.88624371673255	TRUE	TRUE	0.000035590151928333	0.000643613149842434	0.0128553398408477	0.000262283827036881	4.26323910982327E-06	0.103494524045534
OAR11:11003494-11006027	BRIP1	BRIP1	213.194696324842	147.505761423704	189.601153635543	142.260791383039	557.736587849042	830.268296179919	505.522865520339	883.097018129727	335.489533839718	798.236472684385	707.312532827928	190.697843767901	2138.21588487188	1485.6200244384	2118.96660171428	0	222.774537531134	328.856244045168	793.136919086133	120.777128451056	75.1724944753271	317.135081097613	182.178722786621	133.854906036728	67.8233936895311	588.168288346716	758.833621377671	107.908766411656	209.833389051663	370.564743826021	501.593660230121	2.50978904797792		2.77455376127107	3.71269432225106	8.08670222662374	1.3381230430908	2.91459561515906	2.17812228121184	TRUE	TRUE	0.0000930251411273009	0.00137610569367501	0.0372206442013257	0.0100044695314583	0.000106172931699741	0.503801888604258
OAR11:11287872-11288504	TBX2	TBX2	96.9066801476553	1.75602096932981	0	33.693345327562	8.95962390118944	0	34.3033373031659	0	0	0.952549490076832	0	0	0	0	0	141.36011664865	131.04384560655	159.783259818556	286.457730947597	35.4001928218614	225.517483425981	51.8948314523366	37.6402319807069	22.6872722096149	2.71293574758124	74.8577821532184	33.2821763762136	62.7376548904974	211.910947359105	54.2289869013689	37.2276544702043	0.120059807080079		0.584995436426398	0.00724095437758733	0	0.0123777963496957	0	0	TRUE	TRUE	0.00685606161428864	0.0424548112721018	0.537360942833229	0.00141720648281649	0.0000925119688857194	0.00428558425050687
OAR11:11718666-11719425	BCAS3	BCAS3	29.0720040442966	5.26806290798942	0	22.4622302183746	405.422981528822	94.1347274580407	110.131767131217	119.337434882395	0	204.798140366519	126.553467883428	1.3868934092211	705.837109882882	278.042646775627	521.728751514524	0	26.2087691213099	9.28972440805561	0.566121997920152	2.0823642836389	24.6467195001072	17.2982771507789	7.52804639614137	0	0	119.415985815848	33.2821763762136	7.52851858685969	14.5429081520954	22.5954112089037	3.91870047054782	9.68876851291094		13.8064314321548	9.84321850096902	32.9133473372989	0.712944438201783	2.38391415616962	3.34375868361134	TRUE	TRUE	0.000437842536241018	0.0048878225281395	0.00732391311758101	0.0128906815878602	0.000610874166354991	0.894034386745861
OAR11:11919144-11921296	E1BD03_BOVIN	PPM1D	337.235246913841	77.2649226505116	349.827480651494	673.866906551239	748.128595749318	208.97909495685	637.319898316713	1630.14936049352	635.955435025839	1503.12309534124	1894.83479995325	2785.57541242058	7506.34238456783	3063.92093113534	7008.6155834852	19.7246674393465	1202.98250266813	473.775944810836	962.690457463219	2156.28821570809	691.340481978008	1301.21484789748	2017.51643416589	1427.02942198478	854.574760488092	2464.95982661669	1770.61178321457	2218.40347692799	1269.38812584719	2074.25874897736	2498.17154997423	1.32455836829603		2.22577434062495	5.55788740196791	19.9827138654391	2.49705790049111	8.97787053283598	3.59537939871969	TRUE	TRUE	0	0	0.0409355302618921	0.0000744796005382386	2.64429016207035E-10	0.0160445601670333
OAR11:12394890-12397136	USP32	USP32	560.120611253448	403.006812461191	200.282908769939	709.432104396999	1126.67270557457	649.529619460481	422.472680470569	1322.25877849694	213.828494095644	1761.26400715206	910.144803271231	2739.80792991628	3840.69499390939	2385.1697640066	3062.70802936853	956.646370808306	1391.68564034156	488.639503863725	1270.94388533074	1397.2664343217	436.246935151898	939.873058525652	647.411990068158	986.89634111825	583.281185729967	1536.36686228748	1069.46726755566	1076.57815792094	743.76587406431	1823.44968455853	1481.26877786707	1.28707625816095		1.87473006859845	2.71238957928349	7.75417347259995	1.44681606419812	4.13615464033014	2.85879784077637	TRUE	TRUE	1.70413672839764E-07	6.33598864881858E-06	0.193745838315114	0.0224227426826944	0.0000142089797325837	0.221680938256196
OAR11:12417973-12418293	CAH4_BOVIN	CA4	98.8448137506084	8.78010484664904	0	121.670413682863	183.672289974383	101.665505654684	525.382692380066	472.576242134286	276.502363054713	202.893041386365	384.861231097549	214.96847842927	129.87402821845	231.702205646355	87.2515659529408	0	269.950321949492	104.044913370223	52.083223808654	64.553292792806	278.507930351212	90.3354473429564	76.786073240642	108.898906606152	661.956322409823	322.601394517441	210.787117049353	1909.73421486674	660.663541766622	824.732509124985	352.683042349304	0.541613605865427		6.49750248718717	9.31591560135437	4.62576153528397	1.433768685695	0.711929167307869	0.49654395050675	TRUE	TRUE	0.0234446838464666	0.104296423248284	0.00217391974988585	0.00081479080847667	0.0131195722542361	0.664736324720418
OAR11:12465889-12466790	SNORA11/MYO19		120.164283383093	151.017803362364	0	3.74370503639577	162.393183209059	182.621371268599	23.4707044705872	252.995361950678	0	1.90509898015366	27.7377463854089	1.3868934092211	0	0	0	4.93116685983663	207.049276058348	182.07859839789	3.96285398544107	84.3357534873756	52.9904469252306	0	100.875821708294	47.6432716401914	168.202016350037	199.620752408582	288.445528593852	97.8707416291759	193.212922592125	372.824284946911	293.902535291086	0.430499777086945		1.0294622566664	0.781683842141655	0.00383568866734244	0.759312774295293	0.00372591480892477	0.00490695657317597	TRUE	TRUE	0.000386772411163583	0.00440079613923359	0.838192501925463	0.159765918049025	2.93775534064589E-07	0.199272295533136
OAR11:12537896-12540996	GGNBP2	GGNBP2	3404.33167358713	3517.31000156761	3877.47711378603	5584.67198804339	6957.1479592736	8826.07204646589	6583.5326039997	9666.33222547403	6171.53274338119	9944.61667640212	13519.5509491632	10282.4277359652	13901.2266001067	19383.9339335439	21004.4790200182	4757.75415859904	4143.6063980791	2227.67591305173	2644.35585228503	5834.78472275621	2924.33326868772	5662.30272068829	7517.50713118677	3972.54136390358	3464.41894966125	5113.49945232341	5973.04125365114	4032.77645636117	5252.0674012139	4467.11279600026	4582.92020030567	2.09634131865344		1.94122954456297	2.72953053132464	4.48453724917083	1.40608334494473	2.31015299645073	1.64297017296762	TRUE	TRUE	3.26724831412051E-06	0.000083769834711536	0.0822345127670831	0.0114662494313353	0.000279720958292665	0.32523609746898
OAR11:12911373-12913741	A7Z015_BOVIN	LHX1	116.288016177186	124.677488822416	272.384755927118	284.521582766079	185.912195949681	216.509873153494	947.855372850635	300.730335903637	304.152599360184	673.45248948432	771.456071344186	1345.28660694447	2812.0550457734	594.248009775359	803.07053560768	0	99.5933226609777	191.368322805945	130.774181519555	102.035849898306	96.1222060504183	157.606525151541	252.94235891035	40.8370899773069	65.1104579419498	156.844876892458	210.787117049353	45.1711115211581	116.343265216764	0	3.91870047054782	6.23123832198092		2.38842630824131	2.99472648420198	8.11530735575173	1.25384922861912	3.39776334222652	2.70986595889883	TRUE	TRUE	0.0000766185783289686	0.00118691036277544	0.0653692117655321	0.022239942664549	0.000123748664022978	0.547253467006187
OAR11:13875187-13875400	ENSBTAG00000046975		163.772289449538	5.26806290798942	0	22.4622302183746	4.47981195059472	0	99.299134298638	0	0	0	0	0	0	0	0	0	484.862228744233	83.6075196725005	0	49.9767428073337	4.92934390002145	0	30.8649902241796	0	0	0	68.7831645108415	0	0	18.076328967123	0	0.424999094021433		0.560108169618882	0	0	0	0	#DIV/0!	TRUE	TRUE	0.000104067742465963	0.00151742287463968	0.600860614846066	0.00131890639848483	0.000583520791817468	0.00285047779635486
OAR11:13910257-13910498	ENSBTAG00000046944		7.75253441181243	31.6083774479365	136.192377963559	24.3340827365725	194.87181985087	0	146.240543239812	0	919.831194428678	623.919916000325	124.81985873434	203.873331155502	41.4091104464624	32.7108996206619	101.496719577911	0	0	20.4373936977223	0	16.6589142691112	30.8083993751341	203.735264220285	30.1121855845655	0	0	3.5646562930104	0	0	6.23267492232662	0	3.91870047054782	8.75417843832094		1.56126287719418	7.12848063475229	1.62126010789582	4.56584265140746	1.03842865386607	0.227434174400638	TRUE	TRUE	0.00877045757150063	0.0512706052601764	0.509401883320453	0.0133737489400206	0.363106485049394	0.0260145094852166
OAR11:14242982-14243624	MMP28	MMP28	94.9685465447022	1.75602096932981	2.67043878359919	39.3089028821556	64.9572732836234	0	7.22175522171913	0	0	0	0	0	0	0	0	41.0930571653052	283.054706510147	187.652433042723	1.1322439958403	35.4001928218614	60.3844627752628	74.9592009867085	3.01121855845655	63.5243621869218	113.943301398412	17.823281465052	6.65643527524273	80.3041982598367	39.4736078414019	9.03816448356148	0	0.221083698038701		0.841248988809776	0	0	0	0	#DIV/0!	TRUE	TRUE	0.000856919972913706	0.00840983688954971	0.765345250033917	0.00131966178407383	0.000631484127100436	0.0020974144542405
OAR11:14396355-14399460	snoZ30/PEX12_BOVIN		1300.48764758153	1174.77802848163	1578.22932110712	1493.73830952191	2181.66841993963	2558.58189230955	3105.35474533922	3016.85035382696	3220.33085504389	3262.48200351315	4761.35752797035	2639.25815774775	4496.65294802722	5045.6562664871	6298.13854643983	1775.22006954119	1548.93825506942	1107.33514944023	1790.64387942144	1634.65596265654	1045.02090680455	1572.22118992635	1922.66304957451	1753.72614180323	1212.68227916882	2377.62574743794	3290.49783772832	1104.18272607275	1321.32708353324	2016.64045039466	2259.13082127082	1.77442046445914		1.72801681764071	2.6386527090159	3.41921710738557	1.5269832342364	1.97869434630496	1.29581930039622	TRUE	TRUE	0.00115843589073816	0.0107285205129514	0.152872340924323	0.0174291977958882	0.00343879035866639	0.253721105952156
OAR11:14740302-14744853	A3KN01_BOVIN	ZNF830	1187.10683180878	679.580115130636	1088.20380431667	1566.74055773163	1608.2524902635	2915.35250937552	1481.36253985514	2279.34500625375	1343.8014844459	2129.9006598118	2010.98661294215	4616.96815929704	6269.71576805302	4432.32689859969	4903.00381329434	3514.2782487769	1512.24597829958	850.009783337088	1718.18026368766	1619.03823052925	1114.03172140485	1587.5974362826	1652.40618395303	1377.11742312363	979.369804876829	2050.56853255423	1240.31577295356	815.589513576466	1475.06639828397	1233.70945200614	1892.7323272746	1.66773824053753		1.92182437557306	1.9706398011889	5.13268078455556	1.02540056533588	2.6707335226847	2.60457582428762	TRUE	TRUE	0.0000039907992899213	0.0000994835300967167	0.0954708303353351	0.0958953078077215	0.000119400397464519	0.951215281808615
OAR11:15521216-15521612	CCL11_BOVIN	CCL11	3.87626720590621	0	0	0	0	0	1.80543880542978	0	0	0	0	0	0	0	0	0	7.86263073639297	0	0	81.2122070619173	35.7377432751555	0	45.1682783768482	0	46.1199077088811	28.5172503440832	39.9386116514564	519.467782493318	27.0082579967487	124.27476164897	199.853723997939	0.00524644235510264		0.349325532050305	0	0	0	0	#DIV/0!	TRUE	TRUE	0.438313143130517	0.693056224705814	0.602728725529147	0.203339493517052	0.194841582335766	0.582029278160375
OAR11:15552230-15552745	CCL2_BOVIN	CCL2	31.0101376472497	0	40.0565817539879	33.693345327562	0	203.331011309368	324.978984977361	57.2819687435498	9.21674543515709	36.1968806229196	3.46721829817612	5.5475736368844	0	0	1.78064420312124	0	207.049276058348	169.072984226612	2.83060998960076	447.708320982364	14.7880317000643	1.92203079453099	430.604253859287	97.5552705013442	8.13880724274373	108.722016936817	414.917798823463	25.095061956199	764.541457138732	422.534189606499	517.268462112312	0.219209178849443		5.93108152116809	1.1203853293876	0.0773380764767441	0.188900679477923	0.0130394559914113	0.0690281052850065	TRUE	TRUE	0.00308840497292939	0.0229836360491853	0.0105244454258902	0.85051426552238	0.00411381597016746	0.0106468935567311
OAR11:16934735-16936540	TMEM98	TMEM98	5064.34310451647	1771.82515805378	2763.90414102516	1705.25764407827	2470.61629075299	1590.87689404089	1883.07267406326	525.08471348254	884.807561775081	1468.83131369847	771.456071344186	1120.60987465065	272.923682488048	427.967603370327	644.593201529889	4022.18843534008	9899.05209711875	4525.95373160469	8445.40796497283	4046.03380311039	2012.40464718376	3275.1404738808	1870.71952944113	6379.66094534372	5813.8213070666	5535.91122304515	4231.27402329596	5997.71980753155	3394.73027436057	5712.11995361086	6061.24995281984	0.306856376622863		0.597637953756766	0.285168135211138	0.192662168968276	0.477158676785108	0.322372713709358	0.675609036141537	TRUE	TRUE	0.0000100211674046724	0.000221521715153675	0.160218443662299	0.00677725106330704	0.000064495267909222	0.129982412369184
OAR11:17343200-17344024	MYO1D	MYO1D	894.448657762859	154.529845301023	528.74687915264	600.864658341521	647.332826860937	579.869921141531	983.964148959231	1188.60085142866	652.545576809122	1361.19322131979	1428.49393884856	477.091332772058	237.161268920649	1523.7827406625	1248.23158638799	736.38758440227	1336.64722518681	676.291936906448	694.631691448027	1495.13755565273	1415.95403528116	2400.6164623692	1595.94583598197	4299.23808372203	6527.32340868047	9069.37677349171	4915.77745076675	8526.04729961859	2742.37696582371	14867.7805754586	11481.7923787051	0.183297678399629		1.33674953211089	2.20134963311882	1.65725938495332	1.64679289593064	1.23976806809598	0.752837877282289	TRUE	TRUE	0.285089798783732	0.541890237827843	0.416733870956056	0.0419710518066355	0.265449109063239	0.16003279263793
OAR11:17356004-17358310	PSD11_BOVIN	PSMD11	75.5872105151712	382.812571313898	459.315470779061	86.1052158371028	58.2375553577313	5.64808364748244	48.7468477466041	0	0	0.952549490076832	1.73360914908806	0	0	19.0813581120528	39.1741724686673	448.736184245133	49.7966613304888	98.4710787253894	0	0	178.688716375778	0	18.0673113507393	90.7490888384597	18.9905502330687	0	4.43762351682849	7.52851858685969	37.3960495339597	0	0	1.31801657225078		0.162417783204631	0.00219525498094116	0.0476091552487214	0.0135160998852899	0.2931277247439	21.6873008657565	TRUE	TRUE	8.06035218237078E-07	0.0000245359047208781	0.0444830454510828	7.58024516770819E-06	0.0015972403209081	0.00061575476932776
OAR11:17464804-17467635	C17orf75	LOC506032	1618.34155846584	1590.95499821281	1375.27597355358	1329.0152879205	739.168971848128	1292.4698079989	1000.2130982081	787.62707022381	685.725860375687	576.292441496483	797.460208580507	282.926255481104	367.035297139099	517.922577327147	373.935282655461	519.416242569458	1577.76790110286	867.660259712394	1069.40445407117	1074.49997035767	1012.98017145441	1062.88302937564	1565.83365039741	1619.87123576651	835.584210255023	1154.94863893537	1504.35437220486	657.490623252413	1369.11092460441	1170.44230062121	1026.69952328353	0.786299055220909		0.713403562254483	0.465764075369356	0.252229526706503	0.652876015781949	0.353557986042868	0.541539247110206	TRUE	TRUE	0.006669092947309	0.0416163814881207	0.405552600998838	0.0614871002780053	0.000707773395446975	0.240330028162254
OAR11:17702942-17704982	ATAD5	ATAD5	145.360020221483	140.481677546385	192.271592419142	93.5926259098943	78.3967091354076	449.963997249434	185.960196959268	38.1879791623666	296.779203012058	339.58389321239	607.630006755365	958.34334577178	1712.83138664913	984.05289692158	925.934985623045	241.627176131995	250.29374510851	91.0392991989449	6.22734197712168	401.896306742309	110.910237750483	115.321847671859	546.536168359864	215.529085991342	301.135867981518	452.711349212321	485.919775092719	155.589384128434	328.254212575869	225.954112089037	664.219729757855	1.66029179344674		1.26734637872856	2.01131370188538	7.18631343604826	1.58702761584658	5.67036254386729	3.57294510016607	TRUE	TRUE	0.0000402997585277065	0.000705407342568022	0.590869767210786	0.125215336746119	0.000377205195329086	0.252492380678465
OAR11:18107100-18108723	bta-mir-2333	MIR2333	189.937093089404	691.872261915944	416.588450241474	406.191996448941	62.717367308326	128.023229342935	245.53967753845	105.016942696508	0	1.90509898015366	310.316037686763	4.1606802276633	24.4690198092733	100.858607163708	49.8580376873947	409.28684936644	44.5549075062269	235.958999964612	169.270477378126	83.2945713455562	218.123467575949	313.291019508551	82.8085103575551	38.5683627563454	13.5646787379062	35.646562930104	8.87524703365697	2.5095061956199	66.4818658381506	0	0	1.69544308523071		0.486641459517005	0.241011312756403	0.103596723687052	0.495254376796437	0.212881006459812	0.429841746855095	TRUE	TRUE	0.00688950583326853	0.0425922538424704	0.261801154646631	0.0231123742312957	0.000426195790925414	0.173605871097101
OAR11:18328910-18330583	NF1/A5PKF3_BOVIN		112.41174897128	1.75602096932981	0	11.2311151091873	4.47981195059472	0	64.9957969954721	0	0	0	1.73360914908806	0	0	0	0	0	175.598753112776	72.4598503828337	4.52897598336122	99.9534856146674	0	0	19.5729206299676	24.9559994305764	0	0	155.316823088997	57.7186424992576	101.800357064668	33.8931168133555	60.7398572934912	0.260018879096698		0.53018503447101	0.011388563186374	0	0.0214803558115081	0	0	TRUE	TRUE	0.00574654121207729	0.0370988154887001	0.578174371252421	0.0103966443346883	0.00131354410770542	0.0234955429361062
OAR11:18965414-18965984	F1MYR5_BOVIN	NOS2	21.3194696324842	33.3643984172664	8.01131635079757	48.668165473145	87.356333036597	28.2404182374122	115.548083547506	186.166398416537	265.442268532524	106.685542888605	183.762569803334	13.868934092211	1.88223229302102	73.5995241464894	8.9032210156062	0	55.0384151547508	16.7215039345001	0	152.01259270564	69.0108146003003	0	37.6402319807069	546.76326025172	320.126418214587	456.276005505331	528.07719850259	454.220621407201	103.87791537211	937.709565169504	605.439222699638	0.294582972408325		3.34730254368883	8.87695905278945	1.17537629668175	2.65197392136737	0.35114133883651	0.132407538402738	TRUE	TRUE	0.042254266684248	0.158376326829662	0.0960988138759656	0.00457070344483986	0.840567335557179	0.127456705888603
OAR11:20459298-20463895	TAOK1	TAOK1	1217.14790265455	1504.90997071565	734.370665489778	1003.31294975407	929.560979748404	1142.79559134061	1014.65660865154	1565.70714565703	462.680620844886	2249.92189556148	1213.52640436164	1940.26387950032	2958.86916462904	3296.98609093255	3250.56599279782	1597.69806258707	1530.5921166845	1179.79499982306	2042.56816849591	1834.56293388587	809.644735578523	1499.18401973417	1413.76711319535	1962.44904613169	1652.17787027698	1958.77863300921	2289.8137346835	2115.51372290757	2356.98989979318	1954.50306957017	2037.72424468487	0.924983970455898		0.887547525612316	1.19165693822714	2.48378166925053	1.34264014471227	2.79847737453493	2.08430932558973	TRUE	TRUE	0.00560862350580482	0.0364548599711627	0.668258840773557	0.629898055090121	0.0472237351851084	0.320958609218853
OAR11:20961344-20968583	SLC6A4	SLC6A4	2726.95397935502	4066.94456496784	4547.75724846942	5787.76798626787	7210.2573344822	4494.93323612144	6225.15300112189	9360.8283921751	6785.36798936265	6276.34859011624	12450.7809087504	9940.55851059223	19911.1943117229	19026.8399460184	34735.026470286	3900.55298613077	2109.80591426545	2772.9827358046	4982.72276469422	4125.16364588867	5610.20952621191	4278.44054862598	6174.50365411515	3952.12281891492	3130.72785270876	5049.33563904923	3966.12601816546	1186.99643052821	2333.0979792576	2288.91515546194	2550.09433120899	2.80393971034591		1.56842916003498	2.30610017515476	5.52919393558192	1.47032472611216	3.52530676964627	2.39763822714721	TRUE	TRUE	1.30041977186579E-09	8.3846896767431E-08	0.23233043598306	0.0441684359998696	0.0000348544871735892	0.335615482277447
OAR11:21043549-21044128	BLMH	BLMH	67.8346761033587	0	0	0	0	114.84436749881	12.6380716380085	0	0	0	0	0	0	0	1.78064420312124	1.64372228661221	13.104384560655	70.6019055012226	0.566121997920152	95.7887570473896	0	0	15.0560927922827	18.1498177676919	162.776144854875	51.6875162486508	88.7524703365697	62.7376548904974	41.5511661488441	151.389255099655	19.5935023527391	0.264983620366513		1.40948309691833	0	0.0196873226063035	0	0.013967760698477	#DIV/0!	TRUE	TRUE	0.00603799398306504	0.0385109961107914	0.864989248735489	0.00566671785314176	0.014425252397686	0.0035787051496291
OAR11:22118890-22120642	RPH3L_BOVIN	RPH3AL	7724.43147456961	5950.27705457406	5242.07133220521	5203.75000059012	4656.76452264321	4285.95414116459	3431.2364497193	2940.47439550222	2195.42876265442	2509.96790635245	2649.8215843811	2334.14160771911	816.888815171123	1082.18559578357	1517.99918316086	1208.13588065997	2605.15165065821	4117.20585765024	1517.20695442601	1756.47427324942	5416.11661014857	2793.67175985079	1603.47388237811	2903.97084283071	203.470181068593	358.247957447545	683.394021591587	514.448770102079	1254.84521769509	142.351090616093	123.439064822256	2.0603252777531		0.696909248414115	0.408196825425077	0.228020383648342	0.585724506245209	0.32718805808249	0.558604010236709	TRUE	TRUE	9.22690734361797E-06	0.000205534068684878	0.312004019052575	0.0221718481323707	0.00027897428872504	0.151751760854576
OAR11:22244897-22248575	CRK	CRK	3235.71405013021	2677.93197822796	1922.71592419142	3158.75112445893	3775.3615213637	5285.66494676898	3282.28774827134	5002.62527027002	3547.52531799196	5184.72687448819	5407.9937405802	5792.36032361192	7876.20103014646	6313.20362678775	10975.8908680393	3449.35121845572	3183.05500978309	1796.63270051795	3279.54473395144	3218.29400036393	1943.39383258346	2816.73612938516	3232.54312250311	2816.62484482369	1536.87810100477	4498.59624177913	3891.79582425858	1490.64668019822	3262.80532183799	2523.90743203454	3613.04183384509	1.68267263904176		1.48366666522652	1.83211973737719	2.96288533212595	1.23485940630571	1.99700202314217	1.61718978933524	TRUE	TRUE	0.00237358854707403	0.018734920758181	0.34817947934833	0.147862268966252	0.00858338889935784	0.535456572247317
OAR11:22417580-22419730	SCARF1		265.524303604576	93.0691113744798	77.4427247243766	149.748201455831	8.95962390118944	88.4866438105582	99.299134298638	0	0	56.2004199145331	5.20082744726418	2.7737868184422	0	0	16.0257978280912	496.404130556887	699.774135538975	161.641204700168	83.2199336942624	549.744170880671	105.980893850461	528.558468496021	245.414312514209	310.815629271725	263.154767515381	295.866472319863	13.3128705504855	732.77580912101	529.777368397763	291.480804594858	223.365926821226	0.166371038727384		0.595983174184626	0.10561265759455	0.0323360547464939	0.177207448413356	0.0542566571459561	0.306175940299059	TRUE	TRUE	0.00643860401565133	0.0405222486093464	0.367367098768083	0.00578670715533813	6.17408049618403E-07	0.0356750900692956
OAR11:23746038-23747806	SPATA22	SPATA22	608.573951327275	152.773824331693	664.939257116199	393.089028821556	347.185426171091	544.098724707475	368.309516307675	529.858210877836	1082.04591408744	1466.92621471832	1062.70240839098	42.9936956858541	1949.99265556978	1698.2408719727	2671.85662678342	267.92673271779	314.505229455719	200.658047214001	394.020910552426	143.683135571084	135.55695725059	244.097910905435	234.875047559611	179.229450455958	2.71293574758124	137.2392672809	188.598999465211	27.6045681518188	174.514897825145	15.8167878462326	103.845562469517	5.24041730487952		0.869048090267002	2.1777871421941	3.34596948429321	2.50594548976571	3.8501545792077	1.53640795257987	TRUE	TRUE	0.00128695916102495	0.0116102410917795	0.864855990495951	0.0571545868460012	0.015575280044768	0.0224315830078969
OAR11:23965687-23972221	GSG2/E1BFX5_BOVIN		3097.13749751906	6866.04199007955	5923.03322202301	2644.92760821361	5128.2647304433	3289.06737738394	4338.46944944777	4226.93194353445	5219.44293992946	3969.7499998952	6952.63949241766	4897.1206279597	6295.1259040088	5612.64519324524	5600.1260188163	3085.26673197112	1939.44891497693	3362.88023571613	3236.51946210951	1059.9234203722	2166.44664405943	2002.75608790129	1850.39380417155	1403.20778616468	575.142378487224	2500.6063895468	2227.6870054479	589.733955970675	1279.7759173844	562.625739101702	829.7848246385	2.75521611626191		0.727079958278588	0.961624621366186	1.05775766793335	1.32258441512113	1.45480239950179	1.09996941054877	TRUE	TRUE	0.551787310314434	0.784426540328278	0.372367204664549	0.889270992372465	0.917553897490397	0.440635795616782
OAR11:24478309-24478867	SSNA1_BOVIN	SSNA1	540.739275223917	8671.23154655059	6266.1846057155	574.658723086751	1718.00788305307	1895.87341100494	2058.20023818995	1599.1216274241	2317.08980239849	1449.78032389694	1607.05568120463	2045.66777860112	1225.33322275668	1272.99917690409	961.54786968547	282.7202332973	86.4889381003227	3129.70815307393	1375.11033294805	231.142435483918	2525.05641278599	1235.86580088342	1272.23984094789	90.7490888384597	1068.89668454701	208.532393141108	652.330656973787	476.80617716778	968.142171268068	232.732735451708	278.227733408895	2.58479423703795		0.302688212006201	0.337881706944534	0.266773457296269	1.1162697903069	0.881347362449659	0.789546908912895	TRUE	TRUE	0.0000414628723416355	0.000723280995722068	0.00245311564638813	0.00899979948384057	0.00147297040425569	0.804720150917921
OAR11:26097194-26098754	ACHE_BOVIN/A6H7I9_BOVIN		587.254481694791	1926.3550033548	1855.95495460144	402.448291412546	613.734237231476	1459.08827559963	1523.79035178274	310.277330694228	1166.83997209089	286.717396513126	1104.30902796909	1146.96084942585	376.446458604204	624.233001094299	288.464360905641	157.797339514772	144.148230167205	1038.59118882062	1111.86360391518	133.27131415289	626.026675302724	1189.73706181468	713.658798354202	104.361452164229	105.804494155668	101.592704350796	64.345540994013	82.8137044554565	376.038053647039	15.8167878462326	21.552852588013	2.43584037992031		0.686406141491606	0.492293413945463	0.418137443160905	0.717204267542941	0.609169146202954	0.849366315526673	TRUE	TRUE	0.138038830790551	0.347335974528307	0.42952315466585	0.122923259114719	0.0746865076577857	0.379019809664554
OAR11:26246428-26246948	ARRB2	ARRB2	1462.32180342812	5405.03254359715	5244.74177098881	1357.09307569347	1341.70367920312	1852.57143637424	1597.81334280536	1651.63009877235	1323.52464448856	627.730113960632	858.136528798589	1401.45579001792	702.072645296841	1425.65004180052	1143.17357840384	631.189358059088	542.521520811115	2720.96027911949	1835.36751725713	843.357534873756	1998.8489514587	1380.01811047325	939.500190238443	730.530165149601	583.281185729967	269.131550122285	574.672245429289	644.943092274313	986.840196035048	481.282258749649	397.748097760604	1.87793059946846		0.380766970937258	0.276233445220023	0.289319371931628	0.725465878881444	0.759833163100959	1.04737270934438	TRUE	TRUE	0.000160878380461305	0.00218328821654458	0.017838727105926	0.0010853129410903	0.00272066008146858	0.231656650097053
OAR11:26281055-26282391	ENSBTAG00000018315	PELP1	32.9482712502028	7.02408387731923	37.3861429703887	13.1029676273852	42.5582135306498	0	46.9414089411743	0	0	0.952549490076832	76.2788025598746	0	0	2.72590830172183	12.4645094218487	475.035740830928	5.24175382426198	107.760803133445	2.26448799168061	16.6589142691112	13.555695725059	3.84406158906197	0	0	0	1.7823281465052	0	0	16.6204664595376	2.25954112089037	0	0.450435655678098		0.994744526671275	0.748767303679438	0.147272937981013	0.752723220488628	0.148051016147667	0.196687191410889	TRUE	TRUE	0.600236101591231	0.819402077619306	1	0.86783063886234	0.177980389272721	0.873713472881656
OAR11:26318488-26319947	F1MCH9_BOVIN	ALOX15	738.428902725134	1101.02514776979	862.551727102539	664.50764396025	228.470409480331	433.019746306987	292.481086479625	95.4699479059164	230.418635878927	244.805218949746	182.028960654246	269.057321388893	16.9400906371892	133.56950678437	137.109603640336	0	888.477273212406	1096.18748015056	1891.97971704915	566.403085149782	527.439797302295	5.76609238359296	275.526498098774	172.423268793074	2.71293574758124	146.150908013426	255.163352217638	401.520991299183	315.788862731215	18.076328967123	7.83740094109563	0.913832700277173		0.449243733945573	0.208934443154152	0.154517579236757	0.465080372561111	0.343950438394934	0.739550535106143	TRUE	TRUE	0.00126798044524956	0.0114786784264565	0.0973393478731291	0.00576859440756459	0.000374159904066158	0.171767863444563
OAR11:26418598-26420110	RNK_BOVIN	RNASEK	1932.31920214425	1945.67123401743	1818.56881163105	755.292491092847	533.097622120771	443.374566327372	844.945360941138	582.36668222609	689.41255854975	579.150089966714	291.246337046794	210.807798201607	267.276985608985	316.205362999732	85.4709217498196	353.400291621625	613.285197438652	1569.03445252059	808.705274028938	451.873049549642	2160.9011321719	1959.51039502434	289.829786251443	877.997434512098	1157.0670963434	481.228599556404	338.368793158172	1321.25501199387	761.425119677569	831.511132487656	606.418897817275	0.82624985407111		0.339245577250935	0.28203546754377	0.115827953808393	0.831360779495595	0.341428043799422	0.410685772314848	TRUE	TRUE	0.00001065617257201	0.000232957043022725	0.0110598729404225	0.0056122114014644	9.93483544631283E-07	0.645743431352504
OAR11:26422559-26422988	BAP18_BOVIN	C19H17orf49	686.0992954454	697.140324823934	646.246185631004	482.937949695055	340.465708245199	306.879211513213	139.018788018093	100.243445301212	121.661039744074	188.604799035213	81.4796300071388	234.384986158366	41.4091104464624	73.5995241464894	28.4903072499399	57.5302800314273	649.977474208486	1034.87529905739	814.649555007099	224.895342633002	839.836966966154	1155.14050751312	168.628239273567	387.952354784415	718.927973109029	60.5991569811768	188.598999465211	1475.5896430245	213.988505666547	171.725125187668	162.626069527734	0.534087902454282		0.469072629301463	0.181815356625287	0.139647661085865	0.387605980967264	0.29771010364392	0.768074070737995	TRUE	TRUE	0.00179745834883971	0.0149928826575434	0.10716764868974	0.00275386863392595	0.000253663167856778	0.0958270924086241
OAR11:26439857-26441623	SLC16A11/MOT13_BOVIN		784.944109196008	1626.0754175994	2024.19259796819	1270.98785985636	1413.38067041263	3046.1997805422	1251.16909216284	1775.74103105004	2919.86495385777	2435.66904612646	2215.55249253454	8940.60836254382	2477.01769761566	2049.88304289481	2612.20504597886	1053.62598571843	961.861826752074	1731.60462966157	1156.02111975295	909.993191950201	1023.45502724195	1326.20124822638	778.399997361018	791.785800115561	1196.40466468333	237.049643485192	483.700963334305	1041.44507118226	569.250976239165	366.04566158424	344.845641408208	2.81281075318153		1.18062065690029	1.58056039834854	2.71910007290072	1.33875380640746	2.30311070453375	1.72033923900776	TRUE	TRUE	0.00660778140677154	0.0413317673667114	0.626362742356845	0.217616231056278	0.00686467519054383	0.399467286062487
OAR11:26468342-26470952	ASGR2	ASGR2	54.267740882687	414.420948761835	307.100460113907	80.4896582825091	226.230503505033	124.257840244614	241.928799927591	284.023095020101	1498.64280775654	490.562987389568	265.242199810473	183.069930017185	304.921631469405	130.843598482648	243.94825582761	1.64372228661221	62.9010458911438	94.7551889621672	6.22734197712168	60.3885642255282	158.971340775692	247.941972494497	358.335008456329	34.0309083144224	46.1199077088811	57.0345006881664	42.1574234098706	10.0380247824796	10.387791537211	2.25954112089037	0	4.33566371765661		0.650537715856121	2.45408603365405	0.834102361510381	3.77239624058449	1.28217371749566	0.339883097035694	TRUE	TRUE	0.0391696331980101	0.15038973992432	0.437400803034044	0.161245789530863	0.760652068000006	0.019906676309072
OAR11:26573576-26574778	GBRAP_BOVIN	GABARAP	10933.98072106	13025.2855400039	19446.1352221693	13500.7362875023	6679.39961833672	7645.62256414206	2399.42817241618	2463.12465597264	10348.5617745944	3755.90263937295	1565.44906162652	14307.1924095249	4084.44407585561	2712.27876021322	1898.16672052724	9602.62559838853	16917.7604678056	30614.2867867473	14897.5003752688	15751.0034414447	18488.7366330055	25404.4420267133	4641.79340786077	13208.5298804378	40288.4523194553	5029.73002943767	4890.26111554499	33880.8431470642	11256.2109097219	7944.54658105054	8425.20601167781	0.468595359223386		0.522259654493798	0.313319958667546	0.397451950335138	0.599931386565238	0.761023653493529	1.26851781809681	TRUE	TRUE	0.000176658843138111	0.00235355168438838	0.09038732579088	0.00526639856302766	0.0441296495105207	0.177973134611192
OAR11:26639326-26641051	IF5A1_BOVIN/GPS2		2316.06965552896	2251.21888268081	1615.61546407751	722.535072024384	477.099972738337	265.459931431675	1029.10011909498	768.533080642627	949.32477982118	575.339892006406	601.562374733556	941.700624861127	178.812067836997	299.849913189401	135.328959437214	511.197631136397	442.928198150138	1566.24753519818	358.355224683456	524.755799477004	2175.68916387197	1049.42881381392	215.302126929643	760.0236190221	737.918523342098	245.961284217718	337.259387278965	667.528648034892	380.193170261924	361.526579342459	299.780585996908	1.31677581807763		0.302551409624832	0.351140838447382	0.188708845157862	1.16059891733045	0.623724891554343	0.537416399619778	TRUE	TRUE	0.000289058897245065	0.00349731512969266	0.0051163766394816	0.0148701459331475	0.000378961102227671	0.832369368138663
OAR11:26690649-26691834	E1BD38_BOVIN	TNK1	11.6288016177186	0	0	1.87185251819789	47.0380254812445	0	19.8598268597276	81.1494557200289	18.4334908703142	5.71529694046099	84.9468483053149	613.006886875726	116.698402167303	141.747231689535	35.6128840624248	0	0	0	0	102.035849898306	39.4347512001716	0	6.0224371169131	15.8810905467305	0	8.911640732526	6.65643527524273	0	0	0	0	7.02027192670374		4.43530471495791	12.2698643908143	58.5012175768552	2.76640843850809	13.1898981775845	4.76787808842056	TRUE	TRUE	0.000410707828583323	0.00465235458011991	0.300634589938335	0.0975134086642215	0.00494521682977669	0.416566421481879
OAR11:26743706-26745466	FGF11	FGF11	186.060825883498	182.6261808103	523.406001585442	155.363759010425	29.1187776788657	165.677120326152	133.602471601804	33.4144817670707	57.143821697974	45.7223755236879	34.6721829817612	2.7737868184422	11.2933937581261	13.6295415086091	16.0257978280912	325.457012749217	141.527353255074	505.361007798225	303.441390885202	191.577514094779	858.938174578738	1418.45872636387	171.639457832023	347.115264807108	1101.45191351798	267.34922197578	159.754446605825	351.330867386785	498.61399378613	345.709791496227	270.390332467799	0.233747404551122		0.406708261465677	0.143723406963119	0.0367583756745317	0.353382069115526	0.0903802040855123	0.25575775339061	TRUE	TRUE	0.00113671313420582	0.0105529243036447	0.138093686795123	0.00252976626117838	6.67102048825195E-08	0.0574470962352381
OAR11:26922481-26923160	A6QLL5_BOVIN	ATP1B2	370.183518164043	94.8251323438096	288.407388628713	482.937949695055	129.914546567247	111.078978400488	90.2719402714891	33.4144817670707	46.0837271757854	19.0509898015366	24.2705280872328	31.8985484120853	0	13.6295415086091	17.8064420312124	231.764842412321	660.46098185701	922.469633719922	1124.31828786942	974.546484743007	1301.34678960566	1947.01719485989	255.953577468807	1318.13051537863	617.192882574733	231.702659045676	208.568305290939	308.669262061247	563.018301316838	379.602908309582	252.756180350334	0.165584319208341		0.810511761735964	0.122262853906435	0.0630473689123573	0.15084648943844	0.0777871116605658	0.515670679179515	TRUE	TRUE	0.000836065541979125	0.00822790515942801	0.723023077789338	0.0000943445317166758	7.35166987826018E-07	0.000151174446866157
OAR11:26964162-26964955	E1BA87_BOVIN	EFNB3	151.174421030342	258.135082491482	16.0226327015951	172.210431674206	80.6366151107049	5.64808364748244	110.131767131217	76.3759583247331	374.199864667378	3.81019796030733	6.93443659635224	5.5475736368844	0	2.72590830172183	0	32.8744457322442	400.994167556042	709.734944775448	1010.81082728643	912.07555623384	288.366618151255	267.162280439807	118.943133059034	353.921446469993	599.558800215455	299.431128612874	224.099987599838	632.395561296214	444.597477792632	399.938778397595	376.19524517259	0.19060538843286		0.650010073603945	0.813459209157513	0.0145888610934755	1.25145631151119	0.0224440538476402	0.0179343486793702	TRUE	TRUE	0.000792847833952837	0.00790829487639249	0.311634741161545	0.386973527638576	5.0377862319811E-10	0.900600957457063
OAR11:27104767-27106057	TMM88_BOVIN/LSMD1		1897.43279729109	1975.52359049603	3371.42896429398	947.15737420813	1137.87223545106	1159.73984228306	1928.20864419901	1875.98447635126	1113.38284856698	2056.55434907588	1218.72723180891	234.384986158366	562.787455613285	1041.29697125774	331.199821780551	529.278576289131	495.345736392757	3052.60344048707	1260.75368936818	580.979635135254	1694.46196563237	1391.55029524043	811.52340150404	592.13780467095	1003.78622660506	903.640370278136	1238.09696119515	424.106547059762	789.472156828038	935.450024048613	891.504357049629	1.3402957272944		0.535550413671936	0.648569402510116	0.224622496874769	1.21103333309609	0.419423626871413	0.346335328193755	TRUE	TRUE	0.000909975540833163	0.00883439405303149	0.156366549244831	0.413535609515009	0.000173592035761839	0.590146197689325
OAR11:27110011-27111551	E1BP78_BOVIN	CYB5D1	397.317388605387	646.215716713369	445.963276861065	217.134892110955	351.665238121685	195.800233112725	99.299134298638	128.884429672987	470.054017193012	62.8682663450709	254.840544915945	61.0233100057284	214.574481404396	144.473139991257	101.496719577911	60.8177246046517	222.774537531134	217.379551148501	0.566121997920152	360.24902106953	399.276855901737	1118.62192241703	129.482398013632	74.8679982917293	168.202016350037	51.6875162486508	73.22078802767	75.2851858685969	132.963731676301	103.938891560957	54.8618065876694	1.24665240868032		0.434995768358154	0.461555631702275	0.262622818634845	1.06105775107737	0.603736490646995	0.568994939280145	TRUE	TRUE	0.149615870634381	0.366391044737816	0.110973700697876	0.142201213092895	0.0138110946323539	1
OAR11:27466503-27468575	S2535_BOVIN/RANGRF		6746.64307187976	8490.36138670962	15467.1814346065	8121.96807646063	6303.09541448677	5877.77238248006	4625.5342195111	3198.2432548482	4542.01215044541	5735.3004797526	3474.15273477247	7091.18600134748	6250.89344512281	5127.43351553876	3025.31450110299	3540.5778053627	3194.84895588768	5386.18221179064	5872.38348442574	3735.76152484819	5202.30631848514	4685.91107706655	2079.24641461425	3251.08610763782	2289.71777095857	875.123119934053	949.651432601296	3826.99694832034	1716.06316194726	831.511132487656	1310.80530739825	2.0585160939818		0.608916244669007	0.414024377949102	0.52504634558334	0.679936496314294	0.862263653137951	1.268153214031	TRUE	TRUE	0.0152180085024883	0.0764703676180612	0.231110237031195	0.0679214868768389	0.135259832892422	0.428437999268913
[truncated: 2,499 more rows]
[truncated: 19 more columns]
