# Supplementary material for: Spatio-Temporal Gene Expression Profiling during In Vivo Early Ovarian Folliculogenesis: Integrated Transcriptomic Study and Molecular Signature of Early Follicular Growth
Source: PLoS One. 2015 Nov 5;10(11):e0141482. doi: 10.1371/journal.pone.0141482 (PMC4634757; doi:10.1371/journal.pone.0141482)
Supplement: S4 Table — Significant pathway enrichment in differentially expressed genes was investigated using webgestalt software (FRD<0.05). (XLSX) [file pone.0141482.s009.xlsx]

## Sheet: Feuil1
Differential list name	PathwayName	differentialGene number	EntrezGene	Statistics						Database
				Number of reference genes in the category	Number of genes in the gene set and also in the category	Expected number in the category	Ratio of enrichment	p value from hypergeometric test	p value adjusted by the multiple test adjustment
SCO	Cell cycle	9	CCND1, CDKN2C, TTK, SMC1A, WEE2, CCNB1, E2F2, CDK1, RAD21	124	9	2.38	3.78	0.0007	0.0037	kegg
SAO	Cell cycle	17	CCNE1,CDC25A,SKP2,CCNB1,SMC1A,CCND1,CDKN2C,TTK,SMC3,GADD45A,CDK1,CDKN1A,WEE2, CDK7, EF2, ORC6, SFN	124	17	4.84	3.51	6.91e-06	6.29e-05	kegg
SCO	Cell Cycle Checkpoints	6	CCND1, PSMD11, PSMB8, CCNB1, CDK1, PSMC3	118	6	2.27	2.65	0.0267	0.0495	Pathwaycommons
SAO	Cell Cycle Checkpoints	17	CDC25A, PSMB1, UBA52, CLSPN, SKP2,PSMD10, CDKN1A, CCNB1, PSMB9, CDK1, CCND1, PSMB8, PSME4, PSMD11, ORC6	118	17	4.60	3.69	3.49e-06	2.33e-05	Pathwaycommons
SAO	DNA damage response	11	CCND1, CDC25A, GADD45A, SMC1A, MRE11A, CDKN1A, CCNB1, CASP8, CCNE1, CDK1, SFN	71	11	2.77	3.97	9.20e-05	0.0006	wiki
SCO	Oocyte meiosis	8	IGF1,SPDYA,FBXO43,CCNB1,SMC1A,MOS,ITPR1,CDK1	112	8	2.15	3.72	0.0015	0.0072	kegg
SAO	Oocyte meiosis	14	CCNE1,FBXW11,PRKACB,IGF1,SPDYA,FBXO43,SPDYC,CCNB1,SMC1A,MOS,SMC3,ITPR1,CDK1,SGOL1	112	14	4.37	3.20	0.0001	0.0006	kegg
SAG	Oocyte meiosis	10	CPEB1,SPDYA,PTTG1,MOS,SMC1B,ITPR1,ITPR2,STAG3,BTRC	112	10	2.24	4.47	8.65e-05	0.0012	kegg
SCO	Pathways in cancer	23	CASP8,BCL2,FGF9,FGF11,MET,NKX3-1,COL4A5,IGF1,E2F2,MMP2,PDGFRA,ITGA6,COL4A6,WNT5A,LAMA4,CCND1,ITGA2B,FLT3,TGFBR2,VEGFB,ETS1,RAC2,PIK3CG	326	23	6.27	3.67	1.17e-07	3.96e-06	kegg
SAO	Pathways in cancer	46	PLCG2,CASP8,BCL2,FGF11,CCNE1,MET,NKX3-1,COL4A5,MAPK10,STAT3,SKP2,WNT10A,ARNT2,FGF20,IGF1,E2F2,MMP2,PDGFRA,ITGA6,WNT5A,LAMA4,PIAS1,FZD8,SLC2A1,CCND1,SOS2,MSH3,FN1,FGF1,ITGA2B,FLT3,TGFBR2,PDGFRB,BRCA2,STK4,VEGFB,NFKB2,HGF,ETS1,WNT6,CDKN1A,HIF1A,PIK3CG,CRK,NFKBIA	326	46	12.72	3.62	5.65e-14	5.14e-12	kegg
PMG	Pathways in cancer	5	MECOM,PPARG,CDK6,ITGA2B,PPARG	326	5	1.02	4.90	0.0037	0.0213	kegg
SCG	Pathways in cancer	16	FGF9, EPAS1, PPARG, COL4A4, ITGA6, FGF12, CHUK, FGF16, CTNNA2, MECOM, HIF1A, WNT10A, KITLG, PIK3R3, CDK6, NOS2	326	16	4.48	3.57	1.43e-05	0.0007	kegg
SAG	Pathways in cancer	24	FGF9,WNT10A,KIT,FGF20,CASP3,KITLG,COL4A4,CBLB,EPAS1,ITGA6,EGLN3,NOS2,PPARG,CDK6,CHUK,ITGA2B,FGF12,CKS1B,MYC,NRAS,CTNNA2,RALB,HIF1A	326	24	6.51	3.69	5.66e-08	8.21e-06	kegg
SCO	Cytokine-cytokine receptor interaction	16	MET,PDGFRA,IFNGR2,CXCL5,PF4,OSMR,IL7R,CXCL2,IL18,IL17RB,BMP7,FLT3,TNFSF9,TGFBR2,VEGFB,IL15	265	16	5.09	3.14	6.39e-05	0.0005	kegg
SAO	Cytokine-cytokine receptor interaction	27	MET,GH1,GHR,PDGFRA,CCL2,IFNGR2,CXCL5,PF4,ACVR1,OSMR,IFNGR1,IL7R,CXCL2,IL18,IL17RB,IL25,FLT3,TNFSF9,CCL25,TGFBR2,PDGFRB,LTBR,VEGFB,HGF,IL15,BMPR1A,CCL21	265	27	10.34	2.61	6.17e-06	5.91e-05	kegg
PMG	Cytokine-cytokine receptor interaction	4	CXCL13,CCR3,CXCL5,IL17RB	265	4	0.83	4.82	0.0098	0.0449	kegg
SCG	Cytokine-cytokine receptor interaction	12	CXCL13,PDGFC,GH1,CCR3,KITLG,FLT1,BMPR1B,CXCL5,OSMR,IL12RB2,IL17RB,CCL25	265	12	3.64	3.29	0.0003	0.0051	kegg
SAG	Cytokine-cytokine receptor interaction	16	CXCL13,PDGFC,IL10RB,GH1,CCR3,KIT,KITLG,FLT1,BMPR1B,CCR5,CXCL5,OSMR,IL12RB2,IL17RB,CCL11,CCL25	265	16	5.29	3.02	9.90e-05	0.0012	kegg
SAO	Focal adhesion	40	CAV1,COL11A1,BCL2,PARVA,MET,ITGB8,COL6A1,COL4A5,MAPK10,COL2A1,IGF1,PAK2,RAP1A,COL6A6,PDGFRA,PPP1R12A,ITGA6,LAMA4,COL3A1,COL1A2,COL1A1,CCND1,SOS2,MYLK,COL5A2,COL5A1,ITGA10,PDGFD,FN1,COL6A2,ITGA2B,PAK3,ILK,PDGFRB,VEGFB,HGF,VCL,PAK6,PIK3CG,CRK	200	40	7.80	5.13	1.37e-17	2.49e-15	kegg
PMG	Focal Adhesion	4	ITGA2B,ITGA2B,TNK1,SPP1	185	4	0.58	6.91	0.0028	0.0224	wiki
SAG	Focal adhesion	12	PDGFC,ITGA5,COL4A4,RASGRF1,FLT1,ITGA11,ITGA6,RELN,THBS4,ITGA2B,FLNB,SPP1	200	12	3.99	3.01	0.0007	0.0051	kegg
SAO	Tight junction	13	INADL,OCLN,CLDN15,CLDN11,CASK,JAM2,PRKCQ,GNAI1,MYH3,MYH15,RAB3B,EPB41	132	13	5.15	2.52	0.0020	0.0061	kegg
SCG	Tight junction	7	CLDN15,CLDN11,PRKCQ,MYH15,EPB41L3,TJP1,CTNNA2	132	7	1.82	3.86	0.0024	0.0179	kegg
SAG	Tight junction	11	CLDN10,CLDN15,CLDN11,PRKCH,PRKCQ,MYH2,MYH15,EPB41L3,NRAS,TJP1,CTNNA2	132	11	2.64	4.17	7.30e-05	0.0012	kegg
SCO	Gap junction	7	PDGFRA,TUBB3,GNAS,PDGFD,PRKG1,ITPR1,CDK1	90	7	1.73	4.05	0.0018	0.0081	kegg
SAO	Gap junction	11	PRKACB,PDGFRA,TUBB3,SOS2,GNAS,GNAI1,PDGFD,PRKG1,ITPR1,PDGFRB,CDK1	90	11	3.51	3.13	0.0008	0.0029	kegg
SCG	Gap junction	5	GRM5,PDGFC,ITPR1,GJA1,TJP1	90	5	1.24	4.04	0.0082	0.0444	kegg
SAG	Gap junction	7	GRM5,PDGFC,NRAS,ITPR1,GJA1,TJP1,ITPR2	90	7	1.80	3.90	0.0022	0.0123	kegg
SCO	Axon guidance	10	MET,ABLIM3,EPHA4,RND1,SRGAP3,PAK3,EPHA3,L1CAM,RAC2,SEMA3G	129	10	2.48	4.03	0.0002	0.0014	kegg
SAO	Axon guidance	18	MET,ABLIM3,EPHA4,PAK2,EFNA2,RND1,SRGAP3,UNC5D,SEMA6B,GNAI1,DPYSL2,PAK3,EFNB3,EPHA3,SEMA4D,PAK6,SEMA3G,NCK1	129	18	5.03	3.58	2.90e-06	3.10e-05	kegg
SAG	Axon guidance	8	SEMA3D, NTN4, NRAS, SEMA3G, NRP1, NFATC1, CHP2, UNC5D	129	8	2.58	3.11	0.0045	0.0217	kegg
SCO	Endocytosis	9	NEDD4L, VPS28, CAV1, MET, PDGFRA, TGFBR2, ARRB2, SH3GLB1, HSPA6	201	9	3.86	2.33	0.0163	0.0392	kegg
SAO	Endocytosis	19	ARAP2, DNAJC6, NEDD4L, CAV1, SMURF2, CHMP2B, PDGFRA, TGFBR2, VPS25, HSPA1A, SH3KBP1, SH3GLB1, FOLR1, HSPA6, VPS28, EPN2, DAB2, MET, ARRB2	201	19	7.84	2.42	0.0004	0.0016	kegg
SCO	ECM-receptor interaction	17	ITGB8,COL6A1,COL4A5,COL2A1,THBS1,SDC2,ITGA6,COL4A6,LAMA4,COL3A1,COL1A2,COL1A1,COL5A2,COL5A1,CD44,COL6A2,ITGA2B	85	17	1.63	10.40	5.36e-13	3.99e-11	kegg
SAO	ECM-receptor interaction	19	COL11A1,ITGB8,COL6A1,COL4A5,COL2A1,SDC2,COL6A6,ITGA6,LAMA4,COL3A1,COL1A2,COL1A1,COL5A2,COL5A1,ITGA10,FN1,COL6A2,ITGA2B,CD36	85	19	3.32	5.73	5.67e-10	2.58e-08	kegg
SCG	ECM-receptor interaction	6	ITGA5,COL4A4,ITGA6,DAG1,SDC3,SPP1	85	6	1.17	5.13	0.0012	0.0102	kegg
SAG	ECM-receptor interaction	10	ITGA5,COL4A4,ITGA11,ITGA6,DAG1,RELN,THBS4,SDC3,ITGA2B,SPP1	85	10	1.70	5.89	7.74e-06	0.0004	kegg
SAO	Androgen receptor signaling pathway	15	CCND1, CALR, PAK6, PIAS1, AES, EFCAB6, NCOA1, CAV1, CDKN1A, GNB2L1, STAT3, FKBP4, RNF14, PARK7, CCNE1	91	15	3.55	4.22	2.34e-06	2.95e-05	wiki
SAG	androgen biosynthesis	3	HSD3B1, SRD5A1, SRD5A3	8	3	0.16	18.85	0.0004	0.0024	PathwayCommons
SAG	Steroid hormone biosynthesis	5	HSD17B2,HSD3B1,SRD5A1,HSD17B1,SRD5A3	56	5	1.12	4.47	0.0052	0.0236	kegg
SCO	TGF-beta signaling pathway	11	THBS1,ACVR1C,SMAD9,LTBP1,NOG,ID3,ID2,DCN,BMP7,TGFBR2,FST	84	11	1.61	6.81	6.43e-07	1.60e-05	kegg
SAO	TGF-beta signaling pathway	11	LEFTY2,SMAD9,NOG,ID3,ACVR1,ID2,SMURF2,DCN,TGFBR2,BMPR1A,FST	84	11	3.28	3.36	0.0004	0.0016	kegg
PMG	TGF-beta signaling pathway	2	ID2, FST	84	2	0.26	7.61	0.0287	0.0449	kegg
SAG	TGF-beta signaling pathway	6	BMPR1B,THBS4,SMURF1,ID2,MYC,FST	84	6	1.68	3.58	0.0068	0.0274	kegg
SCO	Integrin cell surface interactions	10	ITGB8, COL1A1, ITGA6, ITGAM, COL2A1, COL1A2, PECAM1, JAM2, ITGA2B, THBS1	72	10	1.38	7.23	1.19e-06	9.05e-06	commmon pathways
SAO	Integrin cell surface interactions	13	RAP1A, FN1, ITGB8, CRK, COL1A1, ITGA6, ITGAM, COL2A1, COL1A2, PECAM1, ITGA10, JAM2, ITGA2B	72	13	2.81	4.63	3.85e-06	2.54e-05	Pathwaycommons
PMG	Integrin cell surface interactions	3	SPP1, PECAM1, ITGA2B	72	3	0.23	13.31	0.0015	0.0035	PathwayCommons
SCG	Integrin cell surface interactions	5	ITGA5, SPP1, PECAM1, ITGA6, RAPGEF4	72	5	0.99	5.06	0.0031	0.0119	PathwayCommons
SAG	Integrin cell surface interactions	7	ITGA5, SPP1, ITGA11, PECAM1, ITGA6, ITGA2B, RAPGEF4	72	7	1.43	4.89	0.0006	0.0035	PathwayCommons
PMG	PPAR signaling pathway	3	EHHADH,LPL,PPARG	70	3	0.22	13.69	0.0014	0.0213	kegg
SCG	PPAR signaling pathway	6	HMGCS2,EHHADH,SLC27A2,LPL,PPARG,SCD5	70	6	0.96	6.23	0.0004	0.0053	kegg
SAG	PPAR signaling pathway	9	HMGCS2,CPT2,EHHADH,SLC27A2,LPL,ACSBG1,PPARG,SCD5,SCD,DBI	70	9	1.40	6.44	1.06e-05	0.0004	kegg
SCO	Wnt Signaling Pathway	5	CCND1, PRKCQ ,SFRP4, PRKD1, WNT5A	61	5	1.17	4.26	0.0064	0.0220	wiki
SAO	Wnt Signaling Pathway	9	CCND1, PRKCQ, WNT6, SFRP4, MAPK10, FRAT1, FZD8, WNT10A, WNT5A	61	9	2.38	3.78	0.0006	0.0029	wiki
PMG	Wnt Signaling Pathway	2	, CDK6	50	2	0.16	12.78	0.0108	0.0316	wiki
SCG	Wnt Signaling Pathway	4	TSC1, GJA1, PPARG, CDK6	50	4	0.69	5.82	0.0049	0.0254	wiki
SAG	Wnt Signaling Pathway	6	TSC1, GJA1, PPARG, CSNK1G1, MYC, CDK6	50	6	1.00	6.01	0.0005	0.0040	wiki
SCO	BMP receptor signaling	15	CCND1, TXN, PAK3, SMAD9, BMP7, NOG, PRKG1, RCAN2, BCL2, PRKCQ, FST, KRT19, NUP214, ESR1, BATF3	226	15	4.34	3.45	3.68e-05	0.0002	Pathwaycommons
SAO	BMP receptor signaling	25	TXN, EGR1, SMAD9, TAOK1, PRKCQ, SMURF2, BATF3, CCND1, ATF1, GADD45A, PAK3, NOG, PAK2, PRKG1, RCAN2, BCL2, MAPK13, KRT19, BMPR1A, FST, ESR1, EIF4E, SFN, TAOK3, MEF2C	226	25	8.82	2.83	3.15e-06	2.12e-05	Pathwaycommons
SCG	BMP receptor signaling	11	GREM1, TXN, AKAP5, PPARG, PRKCQ, FST, KRT19, NFATC1, NOS2, BMPR1B, BATF3	226	11	3.10	3.55	0.0003	0.0017	webgestalt
SAG	BMP receptor signaling	16	PRKCH, GREM1, CASP3, TXN, AKAP5, PPARG, RALB, CBLB, PRKCQ, FST, KRT19, PPARGC1A, SMURF1, NFATC1, NOS2, BMPR1B	226	16	4.50	3.56	1.40e-05	0.0001	webgestalt
SCO	mTOR signaling pathway	4	EIF4E1B, PIK3CG, VEGFB, IGF1	52	4	1.00	4.00	0.0177	0.0414	kegg
SAO	mTOR signaling pathway	7	IGF1,EIF4E,DDIT4,EIF4E1B,VEGFB,HIF1A,PIK3CG	52	7	2.03	3.45	0.0039	0.0108	kegg
SCO	Calcium signaling pathway	10	EDNRB,HRH1,ATP2A2,PDGFRA,AGTR1,MYLK,GNAS,P2RX7,CACNA1G,ITPR1	177	10	3.40	2.94	0.0024	0.0099	kegg
SAO	Calcium signaling pathway	17	PLCG2,PRKACB,EDNRB,CHRM3,HRH1,ATP2A2,PDGFRA,EDNRA,GNA14,AGTR1,MYLK,GNAS,P2RX7,DRD5,CACNA1G,ITPR1,PDGFRB	177	17	6.91	2.46	0.0006	0.0023	kegg
SAG	Calcium signaling pathway	12	GRM5,PHKA2,CACNA1E,GNA14,NOS2,OXTR,CACNA1D,CCKAR,ITPR1,ITPR2,LHCGR,CHP2	177	12	3.53	3.40	0.0002	0.0022	kegg
SAO	Insulin Signaling	13	SOS2, SOCS1, EGR1, CRK, SLC2A1, STXBP3, MAPK13, PRKCQ, GRB10, EIF4E, MAPK10, GAB1, PIK3CG	163	13	6.36	2.04	0.0118	0.0312	wiki
SAG	Insulin signaling pathway	10	PRKAR2B,PHKA2,TSC1,CBLB,FASN,IRS1,EIF4E1B,NRAS,PRKAG3,PPARGC1A	138	10	2.76	3.63	0.0005	0.0040	kegg
SAG	Insulin signaling pathway	10	PRKAR2B,PHKA2,TSC1,CBLB,FASN,IRS1,EIF4E1B,NRAS,PRKAG3,PPARGC1A	138	10	2.76	3.63	0.0005	0.0040	kegg
	G Protein Signaling Pathways	9	PRKCH, NRAS, AKAP5, ITPR1, GNG4, PRKAR2B, PDE8A, PRKCQ, GNA14	95	9	1.90	4.75	0.0001	0.0014	wiki
SAO	Notch Signaling Pathway	10	CCND1, HES1, DLL1, PTCRA, HIF1A, MAML2, FBXW7, CDKN1A, STAT3, PSENEN	70	10	2.73	3.66	0.0004	0.0020	wiki
SAG	Notch Signaling Pathway	5	JAG1, DLL3, HIF1A, APH1B, MYC	70	5	1.40	3.58	0.0131	0.0449	wiki
SAO	FGF signaling pathway	6	FGF1, HGF, MET, NCAM1,GAB1,SDC2	48	6	1.87	3.20	0.0106	0.0211	Pathwaycommons
SAO	MAPK signaling pathway	32	FGF11,MAPK10,PRKACB,MAPK13,CD14,PLA2G12A,FGF20,PLA2G10,PPM1B,PAK2,TAOK1,RAP1A,PDGFRA,SOS2,DUSP6,MOS,ARRB2,FGF1,GADD45A,CACNA1G,NTRK2,PTPN5,HSPA6,TGFBR2,PDGFRB,STK4,NFKB2,MEF2C,TAOK3,CRK,HSPA1A,FGF16	268	32	10.46	3.06	2.35e-08	6.11e-07	kegg
SAG	MAPK signaling pathway	17	FGF9,FGF20,CASP3,HSPA2,RASGRF1,CACNA1E,RASGRP1,MOS,CHUK,FGF12,MYC,CACNA1D,FLNB,NRAS,PTPN5	268	17	5.35	3.18	3.28e-05	0.0008	kegg
SAO	PDGF receptor signaling network	180	FBXW11, TXN, COPA, CCL2, PTPRA, SCAMP2, USP6NL, CDKN1A, DIAPH3, CCNB1, SIN3A, CCNE1, SH3KBP1, PIAS1, PA2G4, RAP1A, TGFBR3, NOG, IGF1, RNF111, EXOC2, NUP153, KRT19, PPP2R2B, PTPRE, FKBP4, EIF4E, PRKACB, PDGFRB, RPS27L, SMAD9, RNF144B, NCK1, ASIP, CAV1, PLEKHA1, ZFAND5, CDK1, GNA14, GNAI1, CRK, CD19, MAPK13, SERPINI1, ARRB2, E2F2, GAB1, MEF2C, FN1, EGR1, ITGAM, ITGA6, CD3G, ABCG2, SDC2, KLC1, NEDD4…	1293	180	50.46	3.57	1.14e-50	2.30e-49	Pathwaycommons
SAO	Chemokine signaling pathway	19	PRKACB,STAT3,GNB2,RAP1A,GNGT1,CCL2,CXCL5,PF4,SOS2,CXCL2,GNAI1,ARRB2,GNG10,GNG4,CCL25,CCL21,PIK3CG,CRK,NFKBIA	189	19	7.38	2.58	0.0002	0.0010	kegg
PMG	Chemokine signaling pathway	4	CXCL13,CCR3,CXCL5,GRK4	189	4	0.59	6.76	0.0030	0.0213	kegg
SCG	Chemokine signaling pathway	10	CXCL13,CCR3,GNB2,PIK3R3,DOCK2,CXCL5,CHUK,GNG4,CCL25,GRK4	189	10	2.60	3.85	0.0003	0.0051	kegg
SAG	Chemokine signaling pathway	11	CXCL13,CCR3,DOCK2,CCR5,CXCL5,CCL11,CHUK,GNG4,NRAS,CCL25,GRK4	189	11	3.77	2.92	0.0016	0.0093	kegg
SAO	p53 signaling pathway	11	CASP8,CCNE1,SFN,IGF1,CCNB1,CCND1,CCNG2,PPM1D,GADD45A,CDK1,CDKN1A	68	11	2.65	4.15	6.13e-05	0.0004	kegg
SCO	Jak-STAT signaling pathway	9	IRF9,SOCS1,IFNGR2,OSMR,CCND1,IL7R,SPRY4,IL15,PIK3CG	155	9	2.98	3.02	0.0032	0.0119	kegg
SAO	Jak-STAT signaling pathway	15	STAT3,GH1,GHR,IRF9,SOCS1,IFNGR2,PIAS1,OSMR,CCND1,SOS2,IFNGR1,IL7R,SPRY4,IL15,PIK3CG	155	15	6.05	2.48	0.0011	0.0037	kegg
