# Supplementary material for: Spatio-Temporal Gene Expression Profiling during In Vivo Early Ovarian Folliculogenesis: Integrated Transcriptomic Study and Molecular Signature of Early Follicular Growth
Source: PLoS One. 2015 Nov 5;10(11):e0141482. doi: 10.1371/journal.pone.0141482 (PMC4634757; doi:10.1371/journal.pone.0141482)
Supplement: S5 Table — This analysis predicted the effect of change in gene expression on the functions using IPA software. (XLSX) [file pone.0141482.s010.xlsx]

## Sheet: Feuil1
	© 2000-2014 Ingenuity Systems, Inc. All rights reserved.
	Category	Diseases or Functions Annotation	p-Value	Predicted Activation State	Activation z-score	Molecules	# Molecules
PMO	Cellular Growth and Proliferation	proliferation of lymphocytes	1.18E-02	Increased	2.496	CD3G,DRD3,GABPB2,HRH1,ID2,ID3,IL25,IL7R,PLP1,PRKD1,TG,TNFSF9	12
PMO	Cellular Movement	migration of endothelial cells	8.10E-03	Increased	2.425	ADM,CALCA,GRP,ID3,PRKD1,SFRP4,TG	7
PMO	Lipid Metabolism	hydrolysis of phosphatidic acid	1.88E-03	Increased	2.199	CALCA,GRP,PLA2G10,PLA2G16,PPAP2B	5
SCO	Cancer	mammary tumor	2.08E-04	Decreased	-2.060	ABCB1,ACTA2,ADAMTS1,ALDH1A3,ALOX15,AP3M2,BCL2,BHLHE40,BMP7,BRF2,BTG2,C9orf3,CALD1,CASP8,CAV1,CCNB1,CCND1,CD44,CDH11,CDH5,CDK1,CDKN2C,CENPF,CHGB,CHI3L1,CLGN,COL12A1,COL1A1,COL1A2,CXCL2,DCN,DHDDS,DKK1,DLC1,DSP,EDN1,ELF3,ESCO1,ESR1,ESRRG,ETS1,EZH2,FAM115C,FBLN1,FBN2,FIS1,FLRT2,FLT3,GAS1,GNAS,GNRH1,GSTM1,H2AFY,HIST2H2BE (includes others),HOOK3,HOXD10,HRH1,IGF1,IGF2BP1,ITPR1,KLF11,KRT18,KRT19,KRT5,L1C…	111
SCO	Cell Death and Survival	cell viability of epithelial cells	3.63E-03	Decreased	-2.779	BCL2,CFLAR,ID2,IGF1,IL18,NKX3-1,PAX3,POSTN,SPARC	9
SCO	Cell-To-Cell Signaling and Interaction	activation of cells	2.88E-03	Decreased	-2.766	ACTA2,AGT,AHNAK,ANK3,AP3B1,APP,ARRB2,BCL2,BHLHE40,BMPER,CALCA,CASP8,CCND1,CD19,CD3G,CD44,CD93,CHGA,CHI3L1,CPB2,CST3,CXCL2,CXCL5,DKK1,DLL1,EDN1,ETS1,FLT3,GFI1,GJA5,GNAS,GNRH1,HLA-DQA1,HRH1,ID3,IGF1,IGF2,IL15,IL18,ITGA2B,ITGAM,KIR3DL1,KRT18,LCP2,LTBP1,MAOB,MC4R,MET,MMP2,MOG,MYCN,NCF1,P2RX7,PBX1,PDGFRA,PECAM1,PF4,PIK3CG,PKM,PLA2G10,PLAT,PLP1,PRKCQ,PRKG1,PROS1,PSMB8,PTGIR,RAB27A,S100B,SDC2,SNCA,SOCS1…	79
SCO	Cell-To-Cell Signaling and Interaction	recruitment of cells	8.58E-04	Decreased	-2.307	AGT,ALOX15,APP,ARRB2,CAV1,CD19,CD44,CD93,CHI3L1,CPB2,CXCL2,EDN1,ETS1,GRP,HRH1,IL15,IL18,ITGAM,MMP2,MMP28,MOG,NOG,OLR1,PDE4D,PECAM1,PIK3CG,PRKCQ,PTN,S100A4,SOCS1,SWAP70,TGFBR2,THBS1,TXN	34
SCO	Cellular Assembly and Organization	organization of organelle	1.28E-03	Decreased	-2.425	ACVRL1,ANK3,BCL2,BGN,CADPS,CAV1,CD44,CENPF,COL1A1,COL1A2,COL2A1,COL3A1,COL5A1,COL5A2,COX10,CST3,DCN,DPT,DSP,EZH2,FAT1,FIG4,HOOK1,HOOK3,INA,KRT18,LONP1,LOX,MCF2,P2RX7,PAK3,PDGFD,PEX1,PEX11B,PLEKHA1,PRKD1,RND1,SMARCA2,SNCA,SYNE2	40
SCO	Cellular Growth and Proliferation	proliferation of embryonic cells	8.50E-05	Decreased	-2.220	AGT,ANKRD6,APP,BTC,CD44,DLL1,EDN1,FGF9,FOXP1,GAS1,ID3,IFT88,IGF1,IGF2,ITGA6,KRT19,L1CAM,MET,MYCN,NOG,PAX6,PDGFRA,PRRX1,PTN,SOX9,TGFBR2,VAX1,WNT5A,ZEB1	29
SCO	Cellular Movement	leukocyte migration	8.91E-07	Decreased	-3.260	ADM,AGT,ALOX15,ANXA5,APP,ARRB2,BCL2,BGN,C5AR2,CALCA,CAV1,CCND1,CD19,CD44,CD93,CFTR,CHI3L1,CHST4,COL1A1,CPB2,CST3,CXCL2,CXCL5,DCN,DRD3,EDN1,EDNRB,ELN,ESR1,ETS1,ETV6,GNAS,GNB2L1,GNRH1,GRP,HOXA7,HRH1,IGF1,IGF2,IL15,IL17RB,IL18,IRX2,ITGA2B,ITGA6,ITGAM,JAM2,LCP2,MC4R,MMP2,MMP28,MOG,MYLK,NCF1,NOG,OCLN,OLR1,P2RX7,PDE4D,PDGFRA,PECAM1,PF4,PIK3CG,PLA2G10,PLAT,PLP1,PRKCQ,PRKG1,PTN,PTPRA,RAB27A,RAC2,RGS16,S1…	86
SCO	Cellular Movement	cell movement of myeloid cells	1.26E-03	Decreased	-2.693	ADM,AGT,APP,ARRB2,C5AR2,CALCA,CAV1,CCND1,CD44,CFTR,COL1A1,CST3,CXCL2,CXCL5,EDN1,EDNRB,ELN,GRP,IL15,IL17RB,IL18,ITGAM,MC4R,MOG,MYLK,NCF1,NOG,OCLN,P2RX7,PDE4D,PECAM1,PF4,PIK3CG,PLA2G10,PLAT,PLP1,PRKCQ,PRKG1,PTN,RAB27A,RAC2,S100A4,S100B,SOCS1,SWAP70,TGFBR2,THBD,THBS1,TXN	49
SCO	Cellular Movement	chemotaxis of cells	1.31E-04	Decreased	-2.506	AGT,AGTR1,APP,ARRB2,C5AR2,CALCA,CAV1,CCND1,CD44,CST3,CXCL2,CXCL5,DRD3,EDN1,EDNRB,ELN,GNAS,GNRH1,GRP,HOXA7,HRH1,IGF1,IGF2,IGF2BP1,IL15,IL18,ITGA6,ITGAM,LOX,MMP2,MYLK,PDE4D,PDGFD,PDGFRA,PF4,PIK3CG,PLA2G10,PRKG1,PTN,RAC2,RXFP1,S100A4,S100B,SCN2B,SOCS1,THBD,THBS1,TXN,VEGFB,WNT5A	50
SCO	Cellular Movement	cell movement	3.58E-16	Decreased	-2.309	ACVRL1,ADAMTS1,ADM,AGT,AGTR1,ALOX15,ANXA5,APP,AQP8,ARRB2,ASPM,BCL2,BGN,BHLHE40,BHLHE41,BMP7,BTC,BTG2,C5AR2,CADPS2,CALCA,CALCRL,CASP8,CAV1,CCND1,CD19,CD44,CD93,CDH11,CDH5,CDK1,CDKN2C,CDX1,CFTR,CHGA,CHI3L1,CHST4,COL1A1,COL2A1,COL3A1,CPB2,CST3,CXCL2,CXCL5,CYP1B1,CYP2J2,DCBLD2,DCN,DKK1,DLC1,DLL1,DLX2,DOCK4,DPT,DRD3,E2F2,EBI3,ECSCR,EDN1,EDNRB,ELF3,ELN,EPB41L5,EPHA4,ESR1,ETS1,ETV6,EZH2,FGF9,FGL2,FKBP4,…	196
SCO	Cellular Movement	recruitment of cells	8.58E-04	Decreased	-2.307	AGT,ALOX15,APP,ARRB2,CAV1,CD19,CD44,CD93,CHI3L1,CPB2,CXCL2,EDN1,ETS1,GRP,HRH1,IL15,IL18,ITGAM,MMP2,MMP28,MOG,NOG,OLR1,PDE4D,PECAM1,PIK3CG,PRKCQ,PTN,S100A4,SOCS1,SWAP70,TGFBR2,THBS1,TXN	34
SCO	Cellular Movement	migration of cells	2.54E-16	Decreased	-2.215	ACVRL1,ADAMTS1,ADM,AGT,ALOX15,ANXA5,APP,AQP8,ARRB2,ASPM,BCL2,BGN,BHLHE40,BHLHE41,BMP7,BTC,BTG2,C5AR2,CADPS2,CALCA,CALCRL,CASP8,CAV1,CCND1,CD19,CD44,CD93,CDH11,CDH5,CDK1,CDKN2C,CDX1,CFTR,CHGA,CHI3L1,CHST4,COL1A1,COL3A1,CPB2,CST3,CXCL2,CXCL5,CYP1B1,CYP2J2,DCBLD2,DCN,DKK1,DLC1,DLX2,DOCK4,DPT,DRD3,EBI3,ECSCR,EDN1,EDNRB,ELN,EPB41L5,EPHA4,ESR1,ETS1,ETV6,EZH2,FGF9,FKBP4,FLRT2,FOXP1,FSTL1,GATA2,GATA6,GNA…	182
SCO	Cellular Movement	infiltration of cells	5.60E-07	Decreased	-2.078	ADM,AGT,APP,ARRB2,BGN,CAV1,CD44,CD93,CFTR,COL2A1,CPB2,CXCL2,CXCL5,DCN,E2F2,EDN1,ESR1,ETS1,FGL2,FST,IL15,IL17RB,IL18,IRX2,ITGAM,LCP2,MC4R,MMP2,MOG,MYLK,NCF1,NOG,P2RX7,PF4,PIK3CG,PLA2G10,PLAT,PLP1,PRKCQ,PRKG1,PTN,RAB27A,RAC2,SOCS1,SPARC,TG,TGFBR2,THBD,THBS1	49
SCO	Lipid Metabolism	synthesis of lipid	5.49E-03	Decreased	-2.223	ABCB1,ADM,AGT,AGTR1,AKR1D1,ALDH1A3,ALOX15,APP,B3GALT1,BCL2,BMP15,BMP7,C5AR2,CALB1,CASP8,CAV1,CERS6,CFTR,CREB3L3,CYP1B1,CYP27B1,DLAT,EDN1,EDNRB,ESR1,ESRRG,FGF9,GNRH1,GRP,HRH1,HSD17B2,IGF1,IGF2,IL15,IL18,ITGA6,LARGE,LPL,MID1IP1,MMP2,MOG,MOGAT1,NCAM1,NCF1,NR2F1,OLR1,P2RX7,PEX11B,PIK3CG,PLA2G10,PLA2G16,PLP1,PRKD1,PTGER2,PTGIS,PTGS1,SH3GLB1,SNCA,SOAT1,ST8SIA4,THRSP,TXN	62
SCO	Organismal Development	development of metanephric bud	2.11E-03	Decreased	-2.449	AGT,ALDH1A3,BCL2,BMP7,CD44,EMX2,FAT4,GDF11,NOG,PBX1,SIX1,TSHZ3	12
SCO	Organismal Survival	neonatal death	8.40E-08	Increased	2.141	ALDH1A3,ARRB2,ATP2A2,BLMH,BMP7,BMPER,CADPS,CADPS2,CCND1,CD44,COL2A1,COL5A2,DCLRE1B,DKK1,DLK1,DLX2,EDN1,EMX2,FAT4,FGF9,FOXF2,FST,FSTL1,GDF11,GJA5,ID2,IGF1,IGF2,ISL2,KRT5,LAMA4,LPL,LTBP1,MET,MMP2,MNX1,MUSK,MYCN,NFIB,NR2F1,OTX1,PBX1,PDE4D,PEX11B,PRRX1,PTGS1,RAB3B,RIMS1,SLC35D1,SOX9,SYNE2,VAX1,WNT5A,ZEB1	54
SCO	Organismal Survival	perinatal death	4.72E-11	Increased	2.674	ADAMTS1,ALDH1A3,ARRB2,ATP2A2,BGN,BLMH,BMP7,BMPER,CADPS,CADPS2,CCND1,CD44,COL12A1,COL2A1,COL5A2,DCLRE1B,DCN,DKK1,DLK1,DLX2,E2F2,EDN1,EMX2,EPHA3,ETS1,FAT4,FBLN1,FGF9,FOXF2,FOXP1,FST,FSTL1,GDF11,GJA5,ID2,IGF1,IGF2,ISL2,ITGA6,KRT5,LAMA4,LCP2,LOX,LPL,LRP2,LTBP1,MARCKS,MET,MMP2,MNX1,MUSK,MYCN,NFIB,NR2F1,OTX1,PBX1,PCGF2,PDE4D,PEX11B,PROS1,PRRX1,PTGS1,RAB3B,RIMS1,SIX1,SLC35D1,SOX9,SPRY4,STXBP3,SYNE2,TFAP…	75
SCO	Tissue Development	morphogenesis of embryonic tissue	4.77E-03	Decreased	-2.449	AGT,ALDH1A3,BCL2,BMP7,CD44,EMX2,EPB41L5,FAT4,GDF11,IRX5,NOG,PBX1,SIX1,TBX2,TFAP2A,WNT5A	16
SAO	Cell Death and Survival	apoptosis of muscle cells	6.27E-03	Increased	2.685	ACTC1,ADM,AGT,AGTR1,APP,ARRB2,BACH1,BCL2,BRCA2,CALCA,CALCRL,CALR,CASP8,CDKN1A,CYP2J2,DSP,DUSP6,EDN1,FSTL1,GNAS,HGF,HIF1A,ID2,IGF1,IL33,IRAK4,KL,MAOA,MB,mir-21,MMP2,NFKBIA,NOG,NR4A3,PARK7,PDGFRB,PSMB1,PTN,S100B,STAT3,STK4,TFPI2,THBD,TIMP1,TIMP2	45
SAO	Cell-To-Cell Signaling and Interaction	recruitment of cells	9.51E-03	Decreased	-2.261	AGT,ALOX15,ALOX5AP,APP,ARRB2,CAV1,CCL2,CCL21,CD14,CD19,CD36,CD63,CD93,CHI3L1,CPB2,CXCL2,EDN1,EGR1,ETS1,FN1,GRP,HGF,HIF1A,HRH1,HSPA1A/HSPA1B,IL15,IL18,IL25,IL33,ITGAM,LGALS3,MMP2,MMP28,MOG,NFKBIA,NOD1,NOG,OLR1,PDE4D,PDGFRB,PECAM1,PIK3CG,PRKCQ,PTHLH,PTN,RAP1A,S100A4,SOCS1,SWAP70,TAC1,TGFBR2,TXN	52
SAO	Cellular Development	differentiation of muscle cells	2.35E-04	Decreased	-2.228	ABCG2,ACVR1,AGT,ALB,BHLHE41,BMPER,BOC,CBY1,CCL2,CCND1,CD9,CDKN1A,CENPF,DCN,EZH2,FOXP1,GDF11,HGF,ID3,IGF1,IGF2,ILK,ITGA6,MBNL1,MBNL3,MEF2C,MET,MGP,mir-10,mir-145,mir-21,mir-214,MSX1,NCAM1,NFKBIA,NOG,NR4A3,PAX3,PIAS1,QKI,SMARCA2,SOCS1,SOX9,STK4,TGFBR2,WFIKKN2	46
SAO	Cellular Growth and Proliferation	cytostasis	1.12E-03	Decreased	-2.236	ABCC3,ABCG2,ACVRL1,ANP32A,BHLHE40,BMPR1A,CAV1,CCND1,CD19,CDH5,CDKN1A,CDKN2C,CDX1,EGR1,ESR1,ETS1,ETV6,FGF1,FLT3,G3BP1,GPI,HGF,HSPA1A/HSPA1B,ID2,IGF1,mir-17,mir-21,MXD1,MYCN,NFKBIA,NME3,NR2F1,PLAGL2,PRKG1,PTGER2,PTPRA,RNF111,SFRP4,SMARCA1,SMARCA2,SMC3,SOCS1,STAT3,TFAP2A,TGFBR2,TIMP1,TRIM33,WT1	48
SAO	Cellular Growth and Proliferation	proliferation of carcinoma cell lines	9.01E-03	Increased	2.708	ANXA2,BMPR1A,CALCA,CAV1,CDKN1A,CSNK1G3,CYP2J2,DAB2,DKK1,DLC1,ECT2,EGR1,EIF4E,ELL,EMP1,EZH2,GRP,H2AFY,HGF,IGF1,IGF2,IGF2BP1,IGF2R,IL18,ITGB8,ITPR1,MET,MIA,mir-10,mir-145,mir-17,mir-21,NFKBIA,NR1H4,PDGFRA,PLCG2,SKP2,SMC1A,SS18,STAT3,STK4,TAB3,TFAP2B,TFPI2,TMEM35,TUBB3,UHRF1,WNT5A	48
SAO	Cellular Movement	chemotaxis of cells	6.68E-03	Decreased	-3.100	AGT,AGTR1,ANXA2,APP,ARRB2,C5AR2,CALCA,CALR,CAMK1D,CAV1,CCL2,CCL21,CCL25,CCND1,CCRL2,CD36,CDKN1A,CST3,CXCL2,CXCL5,DUSP6,EDN1,EDNRA,EDNRB,ELN,F2,FN1,GAB1,GFRA1,GH1,GNAS,GNB2,GRP,HGF,HOXA7,HRH1,IGF1,IGF2,IGF2BP1,IGF2R,IL15,IL18,IL33,ILK,ITGA6,ITGAM,LGALS3,LOX,MMP2,MYLK,NCK1,NFKB2,NPY,NUS1,PDE4D,PDGFD,PDGFRA,PDGFRB,PF4,PIK3CG,PLA2G10,PLCG2,PRKG1,PTN,RXFP1,S100A4,S100B,SCN2B,SEMA4D,SERPINA1,SOCS1,TAC1…	76
SAO	Cellular Movement	migration of tumor cells	2.98E-03	Decreased	-2.713	ALCAM,CAV1,CBLL1,CCL2,CCL21,CDK1,CTSB,EZH2,F2,FN1,GH1,GRIA3,HGF,HOXA7,IGF1,ILK,LGALS3,MET,MIEN1,MMP2,NFKBIA,NKX3-1,PDGFD,POSTN,S100A2,SEMA4D,SFRP2,SOCS1,SPARC,TAC1,TIMP1,TM4SF1,TUSC3,VCAN,WISP1,WNT5A	36
SAO	Cellular Movement	cell movement of tumor cells	9.79E-03	Decreased	-2.605	ALCAM,CAV1,CBLL1,CCL2,CCL21,CDK1,CTSB,EZH2,F2,FN1,GH1,HGF,HOXA7,IGF1,ILK,LGALS3,MET,MMP2,NFKBIA,NKX3-1,S100A2,SEMA4D,SFRP2,SOCS1,SPARC,TM4SF1,TUSC3,VCAN,WNT5A	29
SAO	Cellular Movement	leukocyte migration	3.96E-04	Decreased	-2.508	ADM,AGT,ALB,ALCAM,ALOX15,ALOX5AP,ANXA2,ANXA5,APP,ARRB2,BCL2,BGN,BMPR1A,C5AR2,CALCA,CALR,CAMK1D,CAV1,CCL2,CCL21,CCL25,CCND1,CCRL2,CD14,CD19,CD36,CD63,CD93,CDKN1A,CFTR,CHI3L1,CHST4,COL1A1,CPB2,CRH,CST3,CTSB,CXCL2,CXCL5,DCN,DPYSL2,EDN1,EDNRA,EDNRB,EFNB3,EGR1,ELN,ESR1,ETS1,ETV6,F2,FGF1,FN1,GNAS,GNB2L1,GRP,HGF,HIF1A,HOXA7,HRH1,HSPA1A/HSPA1B,IFNGR1,IGF1,IGF2,IL15,IL17RB,IL18,IL25,IL33,ILK,IRAK4,IRX2,IT…	133
SAO	Lipid Metabolism	synthesis of lipid	5.70E-03	Decreased	-3.390	ABCB1,ACBD3,ACSL3,ACSL5,ADM,AGK,AGT,AGTR1,AKR1D1,ALB,ALDH1A1,ALDH1A2,ALDH1A3,ALOX15,ALOX5AP,APP,ASAH1,B3GALT1,BCL2,BMP15,BRD2,C5AR2,CALB1,CASP8,CAV1,CCL2,CD14,CD9,CDS1,CERS6,CFTR,CHRM3,CREB3L3,CRH,CYP1B1,CYP27B1,DLAT,DPM2,EDN1,EDNRA,EDNRB,EGR1,ELOVL4,ELOVL5,ESR1,ESRRG,F2,FABP5,FGF1,GDF9,GHR,GRP,GSX2,HGF,HRH1,HSD17B2,HSD17B8,IGF1,IGF2,IL15,IL18,IL33,INSIG1,ITGA6,LARGE,LPL,LRAT,MAPK10,ME2,MID1IP1,M…	111
SAO	Organ Morphology	morphology of secretory structure	4.77E-03	Increased	2.373	ADAMTS1,AES,ALDH1A1,ALDH1A3,ARNT2,B2M,BRCA2,CADPS,CADPS2,CAV1,CDKN1A,CDKN2C,CFTR,CHGB,CITED2,CLDN15,CRH,CTSB,CYB5R4,CYP27B1,EDN1,EDNRA,EGR1,EMX2,FKBP4,FN1,GDF11,GH1,GHR,HES1,HGF,HOXD13,ID3,IGF2,LY6E,MC2R,MNX1,NCOA1,NDST1,NKX3-1,OCLN,PBX1,PLAT,PTHLH,SLC23A2,SLC6A4,SOAT1,SOX9,SPTBN1,SYTL2,SYTL4,TAC1,WT1	53
SAO	Organismal Survival	neonatal death	4.61E-05	Increased	2.099	ADAM22,ALDH1A1,ALDH1A3,ARRB2,ATP2A2,BMPER,CADPS,CADPS2,CASK,CCDC47,CCND1,CDKN1A,CEBPG,CHRNA1,COL2A1,COL5A2,DCLRE1B,DKK1,DLK1,DLX2,EDN1,EMX2,F2,FAT4,FNDC3B,FOXF2,FST,FSTL1,GDF11,GFRA1,GJA5,GSX2,HGF,HOXD11,ID2,IGF1,IGF2,IGF2R,ISL2,KRT10,KRT5,LAMA4,LGR4,LIN7C,LPL,MEF2C,MEOX1,MET,MMP2,MN1,MNX1,MSX1,MUSK,MYCN,NALCN,NDST1,NFIB,NR2F1,NTRK2,OAT,PBX1,PDE4D,PRRX1,PTGS1,PTHLH,RAB3B,RABGEF1,RIMS1,SCNN1A,SLC2…	77
SAO	Tissue Development	morphogenesis of embryonic tissue	3.21E-05	Decreased	-2.111	AGT,ALDH1A2,ALDH1A3,BCL2,CITED2,EMX2,EPB41L5,FAT4,GDF11,HES1,HIF1A,HOXD11,HOXD13,ILK,IRX5,LGR4,MEF2C,MEOX1,NOG,NPY1R,PBX1,SFRP2,SIX1,SOX17,TBX2,TFAP2A,TIMP2,WNT5A,WNT6,WT1,ZFPM2	31
PMG	Cardiovascular System Development and Function	systolic pressure	0.0694	Decreased	-2	ACTA2,ELN,PPARG,SPP1	4
SCG	Cell-To-Cell Signaling and Interaction	adhesion of blood cells	8.80E-02	Decreased	-2.128	ALOX15,BMPER,C4BPA,CCL25,CCR3,CXCL13,FLT1,GH1,HIF1A,ITGA5,ITGA6,KITLG,LCP1,LRP8,NEDD9,PECAM1,PPARG,PRKCQ,RAP2A,RASGRP1,RGS16,SPP1,STAB1,TXN,ZP3	25
SCG	Cell Morphology	formation of neurites	1.44E-01	Increased	2.219	AKAP5,CDH2,CELSR2,CTNNA2,DDAH1,DSCAM,ITPR1,LRP8,RAPGEF4,RAPH1,SEPT4,SGK1	12
SAG	Reproductive System Development and Function	mass of gonad	1.01E-02	Decreased	-2.523	AQP8,CPEB1,DDX25,ETV5,GDF9,GRM5,HSPA2,INHA,KITLG,LHCGR,NOS2,NR1H2,OVOL1,PIWIL2,PTTG1,SMC1B,SOHLH1,TDRD5,ZP3	19
SAG	Tissue Morphology	size of embryonic tissue	2.19E-02	Decreased	-2.137	ADAM19,ALDH1A2,EYA1,GJA1,HOXA1,MSX1,NFATC1,PAX9,RDH10,RSPO2	10
SAG	Reproductive System Disease	gonadal tumor	1.93E-02	Decreased	-2.000	AJAP1,ALDH1A1,ALDH1A2,BNC1,BTRC,CACNA1E,CDK7,CFI,COL18A1,CTGF,CXXC5,CYP24A1,DIRAS3,DLX4,EIF3E,ENPEP,EPCAM,EYA2,FLT1,GDF9,GLDC,INHA,KIAA1147,KIT,KITLG,KRT19,LRP2,LRP8,MARK1,MED27,MGP,MSX1,MUM1L1,MYC,MYO10,NBN,NRAS,OGDHL,PHF8,POSTN,PRKCQ,PROM1,PTPRB,SCLT1,SPP1,STC1,TACSTD2,TBC1D14,UTS2R,VCAN	50
SAG	Organismal Injury and Abnormalities	Pathological Cyst	1.84E-02	Increased	2.190	CCR5,CHRNA3,GBX2,GDF9,HIF1A,HOXD11,INHA,KIT,LHCGR,MOS,MYC,NOBOX,OVOL1,RAPGEF4,SPP1	15
SAG	Lipid Metabolism	synthesis of steroid	2.70E-03	Increased	2.256	ADM,AMACR,ATP1A1,CRHR2,CYP24A1,DBI,DDX25,DKK3,FGF9,GDF9,HMGCR,HSD17B1,HSD17B2,HSD3B1,INHA,ITGA6,KITLG,LHCGR,NR1H4,NR5A2,PDE8A,PEX5L,PPARGC1A,SCD,SCD5,SERPINE2,SLC27A2,SRD5A1,STC1	29
