# Supplementary material for: Spatio-Temporal Gene Expression Profiling during In Vivo Early Ovarian Folliculogenesis: Integrated Transcriptomic Study and Molecular Signature of Early Follicular Growth
Source: PLoS One. 2015 Nov 5;10(11):e0141482. doi: 10.1371/journal.pone.0141482 (PMC4634757; doi:10.1371/journal.pone.0141482)
Supplement: S6 Table — IPA Upstream Regulator analysis was used to obtain clues regarding the cause of the change in gene expression and to provide more evidence regarding the biological mechanism. (XLSX) [file pone.0141482.s011.xlsx]

## Sheet: Sheet0
© 2000-2014 Ingenuity Systems, Inc. All rights reserved.
Analysis	Upstream Regulator	Fold Change	Molecule Type	Predicted Activation State	Activation z-score	Notes	p-value of overlap	Target molecules in dataset
PMO/PDO	FOXO1		transcription regulator	Activated	2.177	bias	1.15E-02	ASPM,DLGAP5,IL7R,KIF18A,TNFSF9
SCO	Ap1		complex	Inhibited	-2.588		3.06E-02	CCND1,EDN1,ETS1,IGF1,KRT18,LPL,MET,MMP2,NOG,S100A4,SPARC
SCO	Cg		complex	Inhibited	-2.185		1.28E-06	ABCB1,ACTA2,ADAMTS1,ADM,APCDD1,BCL2,BHLHE40,BTC,BTG2,DPT,EMCN,FGF9,FGL2,FST,GAS1 (includes EG:14451),GATA6,GDF10,GNRH1,GTF2E1,HLA-DQA1,IGF1,MMP2,NR2F1,PDE4D,PECAM1,PLAT,PPAP2B,PTGER2,PTGS1,SFRP4,TFPI2,TM4SF1
SCO	PI3K (complex)		complex	Inhibited	-2.136		7.90E-03	BCL2,CCNB1,CCND1,CHGA,COL1A1,ETS1,GATA2,IGF1,IGF2,IL7R,ITGAM,MMP2,PIK3CG,POSTN,RND3,SLC12A6,SOX9,THBS1,TUBB3
SCO	C5		cytokine	Inhibited	-2.573		8.69E-03	BCL2,CA5A,CCND1,CDH11,CXCL2,GPR77,IFNGR2,ITGAM,MET,PLAT
SCO	IL1A		cytokine	Inhibited	-2.537		2.65E-02	ADAMTS1,ALDH1A3,APP,BCL2,CD44,CXCL2,CXCL5,IFNGR2,IGF1,IL18,JAM2,LOX,MMP2,SPARC,WNT5A
SCO	PRL		cytokine	Inhibited	-2.402		1.83E-08	ANXA5,BCL2,CAMK2N1,CAV1,CCNB1,CCND1,COL1A1,COL1A2,COL3A1,COL5A1,CST3,DCN,ESR1,GNRH1,GSTM1,ID2,ID3,IGF2,KRT19,KRT5,MARCKS,MGP,OCLN,PDGFRA,PLAT,RNASE4,SOCS1,SPARC
SCO	CSF1		cytokine	Inhibited	-2.394		1.00E00	BCL2,CCND1,CXCL2,IGF1,IL18,ITGAM
SCO	IFNG		cytokine	Inhibited	-2.259		2.30E-08	ABCA6,ABCB1,ABLIM3,ADM,AGT,AGTR1,ALDH1A3,ALOX15,APP,ATP2A2,BCL2,CALB1,CALCA,CASP4,CASP8,CCND1,CD44,CDX1,CERS6,CFLAR,CFTR,COL1A1,COL1A2,COL5A2,CXCL2,DKK1,DLL1,E2F2,EBI3,EDN1,FBLN1,FGL2,FKBP6,FLRT2,GBP5,HLA-DQA1,HMGCS1,IFI27,IFI44L,IFIH1,IFIT3,IFNGR2,IGF1,IL15,IL17RB,IL18,IL7R,IRF9,ITGA6,ITGAM,KCTD12,KRT19,LARGE,LCP2,LOX,LPL,MCHR1,MMP2,MX2,MYCN,NCAM1,NUP98,OASL,OCLN,PAX6,PCDH17,PECAM1,PF4,PIM2,PLA2…
SCO	SPP1		cytokine	Inhibited	-2.233		1.67E-02	BCL2,CD44,COL1A1,CXCL2,CXCL5,MMP2,SPARCL1,TGFBR2
SCO	CCL2		cytokine	Inhibited	-2.186		5.49E-03	ACTA2,CXCL2,IGF1,IL15,IL18,MMP2,NPHS1
SCO	OSM		cytokine	Inhibited	-2.130		4.38E-05	ABCC3,ABCC8,ADAMTS1,BHLHE40,BLMH,BTC,C1S,C4BPA,CA6,CALB2,CASP4,CCND1,CLPX,COL2A1,COL3A1,COL6A1,CXCL2,CXCL5,CYP1B1,ECM2 (includes EG:1842),FMO5,GMPR,ID2,IL15,IL18,IRF9,KRT19,LARGE,MAOA,MARCKS,MUSK,NEDD4L,OSMR,PREP,PSMB8,RNASE4,SEPT9,SOCS1,SORD,TM4SF1,VPS11
SCO	FN1		enzyme	Inhibited	-2.902		1.61E-03	ACTA2,BCL2,CCND1,COL1A1,CXCL2,CXCL5,ITGAM,MGP,MMP2,PDGFRA,SOX9,SPARC,TGFBR2,THBS1
SCO	Interferon alpha		group	Inhibited	-2.517		2.32E-02	ANXA5,BCL2,CASP8,CCND1,CXCL2,CXCL5,IFI27,IFIH1,IFIT3,IL15,IRF9,ITGAM,LARGE,MMP28,MX2,PIM2,PLAT,PSMB8,RNASEL,SGSM3,SOCS1
SCO	Tgf beta		group	Inhibited	-2.419		7.24E-08	ACTA2,BCL2,BGN,BHLHE40,CASP8,CCND1,CDH11,CFLAR,COL1A1,COL1A2,CXCL2,DCN,DLX2,EDN1,FST,FSTL1,GCLC,IGF1,LOX,MET,MMP2,MYCN,PLAT,PMEPA1,POSTN,PPAP2B,PTGER2,SPARC
SCO	Vegf		group	Inhibited	-2.311		1.07E-09	ABCB1,ADAMTS1,BCL2,BMP7,CALCRL,CASP8,CD44,CD93,CDH5,CDK1,CDKN2C,CENPF,CFLAR,CHI3L1,DRD3,DTYMK,EDN1,EPHA4,ETS1,GPR116,GRB10,IL18,ITGA6,ITGB8,ITPR1,MELK,MET,MMP2,NDC80,OSMR,PIM2,PPAP2B,SSTR1,STIL,TGFBR2,THBD,TRIP13,TRPC4,TTK,VEGFB,ZEB1
SCO	ERK1/2		group	Inhibited	-2.107		4.01E-07	BCL2,CAV1,CCND1,CD44,CDK1,CFLAR,COL1A1,COL2A1,CXCL5,DKK1,EDN1,EMCN,ESR1,ETS1,GNRH1,ID3,IGF1,MMP2,MYCN,PDGFRA,POSTN,PTGER2,PTN,SLC12A6,SOX9,SPRY4,WISP1,ZEB1
SCO	TGFB1		growth factor	Inhibited	-2.976		1.20E-14	ABCG2,ACTA2,ACVRL1,ADM,AHNAK,ALOX15,APP,AQP8,ASPM,ASPN,BCL2,BGN,BHLHE40,BMP7,C1S,C9orf3,CALCA,CALD1,CASP4,CASP8,CAV1,CCNB1,CCND1,CD44,CDH11,CDK1,CDKN2C,CENPF,CHI3L1,CKS2,COL1A1,COL1A2,COL2A1,COL3A1,COL4A6,COL5A1,COL6A1,COL6A2,CST3,CYP27B1,DCN,DLX2,DNMT1,DNMT3B,DSP,EDN1,ELF3,ELN,ETS1,FBLN1,FGF9,GABRA4,GAS1 (includes EG:14451),GCLC,GFI1,GNAS,GNRH1,HLA-DQA1,ID2,ID3,IFI27,IFIH1,IFIT3,IGF1,IGF2,IL15,I…
SCO	CTGF		growth factor	Inhibited	-2.726		4.10E-04	ADAMTS1,BCL2,CCND1,CFLAR,COL1A1,DCN,IGF1,LOX,MMP2,SDPR,SFRP4
SCO	AGT	5.28	growth factor	Inhibited	-2.670		1.66E-10	ACTA2,ADD3,ADM,AGT,AGTR1,ALOX15,ANK3,BCL2,BGN,CASP8,CAV1,CCND1,CD44,CDK1,CLGN,COL1A1,COL1A2,COL3A1,COL4A6,COL6A1,CXCL2,CYP2J2,EDN1,EDNRB,ETS1,GATA6,HMGCS1,ID3,IGF1,IL15,IL18,L1CAM,MMP2,NCF1,NMNAT2,NPHS1,OCLN,OLR1,POSTN,PTGS1,SNCA,SOCS1,SRGAP3,TBX2,TGFBR2,THBD,TUBB3,ZEB1
SCO	ANGPT2		growth factor	Inhibited	-2.255		6.18E-05	AGTR1,BCL2,COL1A1,COL1A2,COL3A1,EDN1,ETS1,FKBP4,GATA6,MMP2,NCF1,OLR1,POLA1,POSTN,TUBB3
SCO	TGFBR1		kinase	Inhibited	-2.621		6.43E-04	ACTA2,BGN,CCND1,COL1A1,COL1A2,EDN1,FGF9,LTBP1
SCO	RAF1		kinase	Inhibited	-2.259		6.26E-03	BCL2,CALCA,CCND1,CD44,CLK1,DCBLD2,ESR1,ID3,ITGAM,MAOB,MET,OCLN,OSMR,PLAT,RND3,TFPI2,TUBG1
SCO	CDKN1A		kinase	Inhibited	-2.246		4.93E-03	ACTA2,ANLN,APP,ASPM,BCL2,CCNB1,CCND1,CDK1,CENPF,DLGAP5,H2AFZ,ITGAM,KRT18,SOX9,TTK,TUBB3,WDHD1
SCO	TGFBR2		kinase	Inhibited	-2.232		4.20E-05	ACTA2,BGN,BHLHE40,CCND1,CD44,COL1A1,COL1A2,COL4A6,CXCL2,FGF9,GNRH1,KCNJ8,KRT18,MMP2,MPHOSPH9,NFIB,SPARC,TGFBR2,THBD,THBS1
SCO	TBK1		kinase	Inhibited	-2.219		1.80E-01	CXCL2,EDN1,FGL2,IL15,IL18
SCO	PRKCZ		kinase	Inhibited	-2.213		6.35E-03	BCL2,CCND1,COL1A2,ETS1,MMP2
SCO	PLK2		kinase	Inhibited	-2.000		2.14E-02	EDN1,FGL2,IL15,PLAT
SCO	PLK4		kinase	Inhibited	-2.000		1.87E-02	EDN1,FGL2,IL15,PLAT
SCO	miR-122-5p (miRNAs w/seed GGAGUGU)		mature microRNA	Activated	2.208		1.21E-01	AP3M2,CERS6,FOXP1,NCAM1,OSMR
SCO	BMPER	26.15	other	Activated	2.224		5.00E-04	ACTA2,ACVRL1,CDH5,MGP,PECAM1
SCO	COL18A1		other	Activated	2.274		1.98E-05	BCL2,CCND1,CDH5,CDKN2C,CHGA,EDN1,EDNRB,ETS1,ID3,IL18,MMP2,PECAM1,SPOCK1,THBS1
SCO	CR1L		other	Activated	2.646		6.89E-05	BGN,COL1A1,COL1A2,COL3A1,COL5A1,COL6A1,MGP
SCO	Ins1		other	Inhibited	-2.734		1.04E-01	AGT,CCND1,COL1A1,DLK1,EDN1,ERP29,GNRH1,HMGCS1,IGF1,IGF2,ITGA6,LPL,MARCKS,MMP2,PLAT,PRKCQ,SPARC,THRSP
SCO	MYD88		other	Inhibited	-2.485		3.30E-02	CASP4,CD44,CFLAR,CXCL2,EBI3,EDNRB,IGF1,IL15,IL18,MET,MMP2,OASL,OLR1,SOCS1,TNFSF9
SCO	SELPLG		other	Inhibited	-2.449		1.82E-03	CLK1,CXCL2,CYP1B1,IGF1,ITGAM,THBD
SCO	ARHGAP21		other	Inhibited	-2.236		3.21E-02	CXCL2,FGL2,IL15,IL18,PLAT
SCO	VTN		other	Inhibited	-2.197		1.06E-03	BCL2,BHLHE40,COL1A1,COL1A2,ITGAM,MMP2
SCO	BNIP3L		other	Inhibited	-2.000		1.78E-01	ANK1,CD19,CENPF,CST3
SCO	CAMP		other	Inhibited	-2.000		2.76E-01	CXCL5,EPHA3,IL18,ITGAM
SCO	F2		peptidase	Inhibited	-2.154		5.13E-05	ACTA2,CALD1,CCND1,CD44,CFLAR,COL1A1,EDN1,EDNRB,ERP29,ETS1,HOXD10,IGF1,LAMP1,LOXL2,NCF1,PDGFRA,PLAT,PROS1,RAC2,S100B,SRGN,TFPI2,THBD,THBS1,TUBB3
SCO	PLG		peptidase	Inhibited	-2.000		3.45E-02	CAV1,COL1A1,EDN1,EDNRB
SCO	MYC		transcription regulator	Activated	2.132		1.54E-07	ADM,ANXA5,ARHGAP25,BCL2,C9orf3,CASP8,CAV1,CCNB1,CCND1,CD19,CD44,CDK1,CFLAR,CKS2,COL1A1,COL1A2,COL3A1,COL5A1,COL5A2,CRIP1,DKK1,DNMT1,E2F2,EBI3,EDN1,EZH2,FBN2,FSTL1,GABARAP,GAS1 (includes EG:14451),GATA6,GCLC,H2AFZ,ID2,ID3,IGF2BP1,IRF9,ITGA6,ITGAM,LAMP1,LOX,MYCN,MYCT1,NCAM1,PKM,PLP1,PREP,PSMB8,PTN,RBBP7,RPL5,RPL7,RPS18,SHMT1,SPARC,SPRR3,TES,TGFBR2,THBS1,TNS3,TXN,VAMP3,WISP1
SCO	FOXO1		transcription regulator	Activated	2.212		2.74E-03	ALDOB,ANLN,ASPM,BCL2,CASP8,CCNB1,CCND1,CDK1,CENPF,CFLAR,DLGAP5,IL18,IL7R,KIF18A,LPL,MB,PSMB8,TNFSF9
SCO	MEF2C		transcription regulator	Activated	2.646		4.00E-03	ATP2A2,COL1A1,COL1A2,COL2A1,COL3A1,GNRH1,POSTN,S100A4
SCO	SPDEF		transcription regulator	Activated	2.673		4.28E-07	CDH11,COL13A1,COL1A1,COL4A5,COL4A6,COL5A1,COL5A2,COL6A1,COL6A2,ITGA6,SDC2,VEGFB,WNT5A,ZEB1
SCO	SMAD7		transcription regulator	Activated	2.768		1.00E-08	ACTA2,BGN,CDK1,CDKN2C,CFLAR,COL1A1,COL1A2,COL2A1,COL3A1,COL6A1,DCN,DNMT3B,FST,ITGA6,MET,MMP2,PLAT,PMEPA1,SOX9,TGFBR2,TXN
SCO	GLI1		transcription regulator	Inhibited	-3.468		6.89E-05	ASPM,BCL2,CCND1,CDH11,COL1A1,DKK1,DRG2,GATA6,ID2,IGF1,IGF2,KRT19,MNX1,MYCN,NOG,PCDH18,PDGFRA,RNASEL,SH3GLB1
SCO	MTPN		transcription regulator	Inhibited	-2.724		5.68E-04	BCL2,CASP8,CCND1,CDK1,COL1A1,COL1A2,EDN1,FBLN1,IGF1,PLAT,SPARC
SCO	TP53		transcription regulator	Inhibited	-2.714		3.85E-08	ABCB1,ACTA2,ADD3,AGTR1,ALOX15,ANLN,AP3B1,ASPM,BCL2,BHLHE40,BTG2,CASP4,CASP8,CAV1,CCNB1,CCND1,CD44,CDK1,CENPF,CFLAR,COL1A1,COL1A2,COL2A1,COL3A1,COL5A2,COL6A2,DKK1,DLGAP5,DNMT1,EDN1,ESR1,EZH2,FAT1,FKBP4,FKBP6,FLRT2,FSTL1,GAS1 (includes EG:14451),GML,GSTM1,H2AFY,H2AFZ,HLA-DQA1,HMGCS1,ID2,ID3,IGF1,IGF2,IRF9,KIF23,KRT18,LTBP1,MB,MET,MMP2,MOS,NDC80,NR2F1,NUP153,OTX1,PAK3,PARVA,PDGFRA,PECAM1,PMEPA1,POLA…
SCO	SP1		transcription regulator	Inhibited	-2.579		8.96E-09	ABCB1,ABCC8,ACTA2,ANK1,ATP2A2,BCL2,CAV1,CCND1,CDK1,CDKN2C,CHGA,CHI3L1,COL1A1,COL1A2,COL2A1,CXCL5,CYP1B1,DRG2,ESR1,GABRA4,IGF1,IGF2,IL15,ITGAM,JAM2,KRT18,KRT19,LPL,MAOA,MAOB,MARCKS,MET,MMP2,MYCN,PDGFRA,PKM,PRKG1,PTCRA,PTGS1,PTN,SMARCC1,SOAT1,SOCS1,SPARC,TFPI2,TGFBR2,THBD
SCO	TP73		transcription regulator	Inhibited	-2.542		1.61E-02	ABCB1,ACTA2,BHLHE40,BMP7,CCNB1,CDK1,COL5A2,LTBP1,MYCN,NCAM1,S100A2,SMUG1,SYNE2,THBS1
SCO	SRF		transcription regulator	Inhibited	-2.355		6.37E-03	ACTA2,ANKRD6,BCL2,CALB1,CALD1,CD19,CLDN15,ETS1,EYA2,FST,GFI1,GPM6A,HEATR5B,HIPK1,IGF1,IL15,ITGA2B,ITGA6,LMCD1,MYLK (includes EG:107589),RFX5,RND3
SCO	SMARCA4		transcription regulator	Inhibited	-2.274		1.84E-05	ACTA2,AGT,AHNAK,CCND1,CD19,CD44,CDH11,CLK1,CLPX,DLX2,ECM2 (includes EG:1842),GCLC,GPR83,HOXA7,ID3,IFI27,IL7R,KRT18,LOXL2,MC4R,MMP2,MYLK (includes EG:107589),PLS1,PPAP2B,PPFIA4,S100A2,SMARCA2,TBX2
SCO	SQSTM1		transcription regulator	Inhibited	-2.236		1.26E-02	CXCL2,EDN1,FGL2,IL15,PLAT
SCO	POU2F1		transcription regulator	Inhibited	-2.190		5.27E-02	CCND1,COX10,CYP2J2,ESR1,GNRH1,GSTM1,HIST2H2BE (includes others),LPL,OLR1
SCO	STAT3		transcription regulator	Inhibited	-2.180		9.63E-08	ADM,AGT,ALOX15,BCL2,CCNB1,CCND1,CDH5,CDK1,CFLAR,CHI3L1,COL3A1,COL5A1,CXCL2,DLL1,DNMT1,HLA-DQA1,ID2,IFI27,IFIH1,IFIT3,ITGAM,MMP2,MX2,OASL,PAX3,PAX6,PECAM1,PEX1,PIM2,PSMB8,PTN,RAB27A,SMAD9,SOCS1,TFPI2,THBD,THBS1,TNFSF9,WNT5A
SCO	GATA2	5.5113438272689	transcription regulator	Inhibited	-2.158		6.30E-07	CCND1,CDH5,E2F2,EDN1,EMCN,ETS1,ETV6,FOXP1,HHEX,ITGA2B,MMP2,PAX3,PBX1,PECAM1
SCO	SMARCE1		transcription regulator	Inhibited	-2.000		6.98E-03	BCL2,CCNB1,CDK1,CENPF
SCO	CBL		transcription regulator	Inhibited	-2.000		2.30E-04	BCL2,CFTR,COL1A1,EPHA4,FLT3,MMP2,PDGFRA
SCO	IGF2BP1		translation regulator	Inhibited	-2.219		8.77E-04	COL1A1,COL1A2,COL5A1,COL6A2,IGF2
SCO	LRP1		transmembrane receptor	Activated	2.207		2.70E-03	APP,C1S,COL3A1,MMP2,WNT5A
SCO	SEMA7A		transmembrane receptor	Inhibited	-2.433		2.14E-04	COL1A1,COL1A2,COL3A1,ELN,IL18,WISP1
SCO	SELP		transmembrane receptor	Inhibited	-2.236		9.73E-03	CLK1,CXCL2,CYP1B1,IGF1,THBD
SCO	IL6R		transmembrane receptor	Inhibited	-2.204		3.05E-02	ABCC3,CXCL2,CXCL5,IGF1,IGF2,MMP2
SCO	EDNRA		transmembrane receptor	Inhibited	-2.000		7.75E-04	COL1A1,COL3A1,ITGAM,MMP2
SCO	CD247		transmembrane receptor	Inhibited	-2.000		2.76E-01	COL4A5,ITPR1,RPS17/RPS17L,SSR4
SAO	Ap1		complex	Inhibited	-2.377		1.27E-01	CCL2,CCND1,EDN1,ETS1,FN1,GSTA5,IGF1,KRT18,LPL,MET,MMP2,NDRG1,NOG,S100A4,SPARC,TIMP1
SAO	IFNB1		cytokine	Inhibited	-2.463		6.55E-02	ANXA5,BCL2,BHLHE40,BTN3A3,CASP8,CCL2,CD14,CDKN1A,COL12A1,CXCL2,DLL1,GAS1 (includes EG:14451),GBP5,HMGCS1,IFIH1,IRAK4,IRF9,NDUFA13,NOD1,OGN,PKP2,RNASE4,RNASEL,RND3,RPGRIP1,SOCS1,VCL,ZDHHC14
SAO	CCL11		cytokine	Inhibited	-2.412		2.74E-01	CCL2,CXCL2,CXCL5,FGF1,ITGAM,VEGFB
SAO	Gh		cytokine	Inhibited	-2.149		5.01E-01	ACTA2,IGF1,NPY,SERPINH1,SLC2A1
SAO	TNFSF10		cytokine	Inhibited	-2.148		1.71E-01	BCL2,CASP8,CD14,CFLAR,IRF9,ITGAM,MMP2,NFKBIA,TIMP1
SAO	LOX	-9.966	enzyme	Inhibited	-2.000		1.45E-02	BCL2,COL3A1,PDGFRA,PDGFRB
SAO	Tgf beta		group	Inhibited	-2.332		1.78E-07	ACTA2,BCL2,BGN,BHLHE40,CASP8,CCL2,CCND1,CCNE1,CDH11,CDKN1A,CFLAR,COL1A1,COL1A2,CXCL2,DAB2,DCN,DLX2,EDN1,FN1,FST,FSTL1,GCLC,GUSB,IGF1,ILK,LOX,MET,MMP2,MN1,MXD1,MYCN,PLAT,PMEPA1,POSTN,PPAP2B,PTGER2,PTHLH,RNF111,SPARC,TAF4B,TIMP1,TIMP2
SAO	ADCY		group	Inhibited	-2.000		3.26E-02	CDKN1A,CRYM,CYP1B1,ITGA2B
SAO	TGFB3		growth factor	Inhibited	-2.846		2.59E-04	ACTA2,ASPN,BCL2,BHLHE40,CDKN1A,CLDN11,COL11A1,COL1A1,COL1A2,COL3A1,COL5A1,ELN,ETS1,FN1,MGP,OCLN,TGFBR3,TNS1
SAO	PDGFC		growth factor	Inhibited	-2.594		1.23E-03	ACTA2,CCND1,COL1A2,PDGFRA,PDGFRB,TIMP1,TIMP2
SAO	TGFB1		growth factor	Inhibited	-2.462		4.20E-13	ABCG2,ACSL3,ACTA2,ACTC1,ACVR1,ACVRL1,ADAMTS3,ADM,AHNAK,ALB,ALOX15,ALOX5AP,ANXA2,APP,ARNT2,ASPM,ASPN,ATP13A3,B2M,BCL2,BGN,BHLHE40,BRIP1,C1S,C9orf3,CALCA,CALD1,CALML4,CAPNS1,CASP4,CASP8,CAV1,CCL2,CCNB1,CCND1,CCNE1,CCNG2,CD14,CD36,CDC25A,CDH11,CDK1,CDK17,CDKN1A,CDKN2C,CENPF,CHI3L1,CHST3,CITED2,CKS2,CLIC4,COL11A1,COL1A1,COL1A2,COL2A1,COL3A1,COL5A1,COL6A1,COL6A2,CST3,CTSB,CTSH,CYP27B1,DAB2,DCN,DDIT4,D…
SAO	CTGF		growth factor	Inhibited	-2.325		8.17E-04	ADAMTS1,BCL2,CCND1,CFLAR,COL1A1,DCN,FN1,HES1,IGF1,ILK,LOX,MBNL2,MMP2,SDPR,SFRP4,TIMP1
SAO	MAPK14		kinase	Inhibited	-2.467		5.49E-02	ACTA2,BCL2,CALR,CCL2,CCNB1,CCND1,COL1A1,DLL1,FN1,GADD45A,IGF2,IL18,ITGB8,MAOB,MEF2C,PECAM1,TIMP1,TIMP2,TRPA1
SAO	CDKN1A	-2.750	kinase	Inhibited	-2.115		9.25E-04	ACTA2,ANLN,APP,ASPM,BCL2,CCL2,CCNB1,CCND1,CCNE1,CDC25A,CDK1,CDKN1A,CENPF,CTSB,DLGAP5,FN1,HSPA1A/HSPA1B,ITGAM,KRT18,LGALS3,MBNL2,PBK,SKP2,SMC2,SMC4,SOX9,SPDL1,TTK,TUBB3,UHRF1,WDHD1
SAO	PAF1		other	Activated	2.000		5.52E-01	CITED2,IFI44L,IFIT3,MXD1
SAO	DSP	-3.511	other	Activated	2.000		2.70E-03	COL1A1,COL1A2,COL3A1,LPL
SAO	CR1L		other	Activated	2.646		4.77E-03	BGN,COL1A1,COL1A2,COL3A1,COL5A1,COL6A1,MGP
SAO	TLR9		other	Inhibited	-2.597		1.00E00	EBI3,EDN1,IL18,IL33,IRAK4,MARCKS,NPY,PTGER2,SOCS1,TIMP1
SAO	IGFBP3		other	Inhibited	-2.425		8.27E-03	BCL2,CDK1,CDKN1A,COL2A1,LYVE1,SDC2
SAO	TSC2		other	Inhibited	-2.200		5.41E-02	CCND1,CDKN1A,ERO1L,HIF1A,PDGFRA,PDGFRB,SLC2A1
SAO	RETN		other	Inhibited	-2.196		4.26E-02	CCL2,EDN1,LPL,NPY,PLAT,STAT3
SAO	Retnlb		other	Inhibited	-2.168		3.74E-03	ACTA2,CCL2,COL1A1,COL1A2,ELN,FN1,IGF1,MID1,MMP2,MYCT1,STOM,TIMP1,WISP1,WNT5A
SAO	SELPLG		other	Inhibited	-2.121		4.28E-03	CCL2,CDKN1A,CLK1,CXCL2,CYP1B1,IGF1,ITGAM,THBD
SAO	PSEN1		peptidase	Inhibited	-2.904		6.96E-02	ABCG2,ALB,AMPH,ANP32A,APP,ATP2A2,BASP1,CCND1,CCS,CD9,CDX1,CRYM,CXCL2,CYFIP2,DLL1,DPYSL2,DYRK1A,EGR1,EMP1,GDF11,HES1,IDE,IGF1,KCNE1,MAP2,NCAM1,PAK3,PDGFRA,PDGFRB,PRDX6,PSENEN,QDPR,S100B,SLC11A2,SNCA,TGFBR2,TUBB3,TXN,VAMP3
SAO	PSEN2		peptidase	Inhibited	-2.390		3.33E-02	APP,ATP2A2,BCL2,CCS,CD9,CDX1,DLL1,EMP1,GDF11,KCNE1,PDGFRA,PDGFRB,PSENEN
SAO	PLG		peptidase	Inhibited	-2.169		1.04E-01	CAV1,CCL2,COL1A1,EDN1,EDNRB
SAO	MYC		transcription regulator	Activated	2.013		3.98E-09	ADM,ALB,ALCAM,ANXA5,BCKDHB,BCL2,BRD2,C9orf3,CAPNS1,CASP8,CAV1,CCNB1,CCND1,CCNE1,CCNG2,CD19,CD9,CDC25A,CDK1,CDK7,CDKN1A,CFLAR,CKS2,CLIC4,COL14A1,COL1A1,COL1A2,COL3A1,COL5A1,COL5A2,CRIP1,CTSB,CYFIP2,DKK1,DNMT1,DUSP6,E2F2,EBI3,EDN1,EIF2B3,EIF3D,EIF4E,EMP1,EZH2,F2,FABP5,FBN2,FN1,FSTL1,GADD45A,GAS1 (includes EG:14451),GCLC,GH1,GPI,HIF1A,HSPA1A/HSPA1B,ID2,ID3,IGF2BP1,IRF9,ITGA6,ITGAM,ITM2B,LAMP1,LAMP2,…
SAO	HOXA10		transcription regulator	Activated	2.101		4.93E-03	ADM,ALDH1A1,ALDH1A2,ALOX5AP,ATF6B,BCHE,CDKN1A,COL3A1,DKK1,EMX2,FN1,FST,GFI1,HLA-DQA1,ID2,KLF9,KRT18,MYCN,MYLK (includes EG:107589),NCAM1,PROS1,RNASE4,S100B,TGFBR3,THBD,THRSP
SAO	NOBOX		transcription regulator	Activated	2.200		4.04E-04	BMP15,DNMT1,GDF9,MOS,ZAR1
SAO	ID2	-10.409	transcription regulator	Activated	2.200		3.69E-02	ACTA2,CCNB1,CCND1,CD19,CDKN1A,NTRK2
SAO	TBX2	-1000.000	transcription regulator	Activated	2.525		9.93E-02	ANLN,BHLHE40,CDK1,CDKN1A,CDKN2C,DNMT1,EZH2,SGOL1,SMC2,TIPIN
SAO	HSF1		transcription regulator	Activated	2.746		2.69E-01	ABCB1,BCL10,BCL2,CDK1,CFLAR,CKS2,FBLN1,FGF1,GABRA4,HSPA1A/HSPA1B,IL7R,MSH3,PROM2,RPL22,SERPINH1
SAO	TP53		transcription regulator	Inhibited	-3.031		6.55E-10	ABCB1,ACSL3,ACTA2,ADD3,AGTR1,ALB,ALDH1A2,ALDH9A1,ALOX15,ANLN,ANTXR1,ANXA2,ASPM,BCAS3,BCL2,BHLHE40,BRCA2,BTG2,CAPNS1,CASP4,CASP8,CAV1,CCL2,CCNB1,CCND1,CCNE1,CCNG2,CCS,CDC25A,CDK1,CDK7,CDKN1A,CENPF,CFLAR,CISD1,CLIC4,COL14A1,COL1A1,COL1A2,COL2A1,COL3A1,COL5A2,COL6A2,CTSB,CTSH,CYFIP2,DDIT4,DKK1,DLGAP5,DNMT1,DYRK1A,EDN1,EGR1,ESR1,EZH2,FAT1,FBXW7,FKBP1B,FKBP4,FLRT2,FN1,FSTL1,GADD45A,GAS1 (includes EG:1…
SAO	STAT1		transcription regulator	Inhibited	-2.993		3.39E-02	AGT,ALDH1A3,ALOX15,B2M,CASP4,CASP8,CCL2,CCND1,CCNE1,CCRL2,CD14,CDKN1A,EGR1,FGL2,GBP5,IFI27,IGF1,IL15,IRF9,KCTD12,LY6E,PCDH17,PDGFRB,PF4,PSMB8,PSMB9,PTN,SOAT1,SOCS1
SAO	CREBBP		transcription regulator	Inhibited	-2.762		3.17E-01	AGT,B2M,BCL2,CCND1,CDH5,CDKN1A,COL1A2,COL2A1,EGR1,GH1,GRIA3,HMGCS1,LPL,MIA,NR4A3,PSMB9,SIN3A,THRSP
SAO	GLI1		transcription regulator	Inhibited	-2.727		7.16E-03	ASPM,BCL2,CCND1,CDH11,CDKN1A,COL1A1,DKK1,DRG2,GRIA3,ID2,IGF1,IGF2,INSIG1,KRT19,MEF2C,MNX1,MYCN,NOG,PCDH18,PCOLCE2,PDGFRA,PTHLH,RNASEL,SH3GLB1
SAO	CEBPE		transcription regulator	Inhibited	-2.599		5.16E-02	ALOX5AP,BCL2,CCNE1,CD14,CEACAM8,IL18,ITGAM,MMP2
SAO	CDKN2A		transcription regulator	Inhibited	-2.568		2.32E-04	BCL2,BTG2,CCL2,CCND1,CCNE1,CDC25A,CDK1,CDKN1A,CDKN2C,CITED2,CNOT6L,DYNLRB1,E2F2,EGR1,EZH2,FST,KCNK1,LAMP1,MELK,MMP2,MYCN,NFKB2,PDGFRB,PMEPA1,PPFIBP1,RAB27A,RBBP7,SKP2,SLBP,SOX17,TOB2,UBR7
SAO	PPARGC1A		transcription regulator	Inhibited	-2.366		1.00E00	CD36,CDKN1A,COX4I1,DLAT,LPL,MAL,MAOB,MB,NR1H4,OLR1,SOCS1
SAO	RBL1		transcription regulator	Inhibited	-2.356		2.74E-03	CASP4,CCND1,CCNE1,CDC25A,CDK1,CDKN1A,HES1,KRT10,MET,MYCN,PA2G4,SKP2,VEGFB
SAO	SMARCA4		transcription regulator	Inhibited	-2.321		2.32E-05	ACTA2,AGT,AHNAK,CCL2,CCND1,CD19,CDC25A,CDH11,CDKN1A,CLK1,CLPX,CTSB,CTSH,CYP4B1,DLX2,ECM2 (includes EG:1842),ETS2,FMO2,FN1,GADD45A,GCLC,GPR83,HOXA7,ID3,IFI27,IL7R,KRT18,LGALS3,LOXL2,MC4R,MEF2C,MMP2,MN1,MXD1,MYH3,MYLK (includes EG:107589),NFKB2,PLS1,PPAP2B,PPFIA4,RBM4B,S100A2,SLC23A2,SMARCA2,TBX2
SAO	MYOCD		transcription regulator	Inhibited	-2.299		7.45E-03	ACTA2,ATP2A2,CALD1,CDKN1A,COL2A1,GJA5,MEF2C,MYLK (includes EG:107589),VCAN
SAO	SP1		transcription regulator	Inhibited	-2.157		1.14E-04	ABCB1,ABCC8,ACTA2,ATP2A2,BCL2,CAV1,CCL2,CCND1,CDK1,CDKN1A,CDKN2C,CHI3L1,CITED2,COL1A1,COL1A2,COL2A1,CXCL5,CYP1B1,DRG2,EGR1,ESR1,FN1,GABRA4,GHR,HGF,HIF1A,HSPA1A/HSPA1B,IFNGR1,IGF1,IGF2,IL15,ITGAM,JAM2,KRT18,KRT19,LPL,MAOA,MAOB,MARCKS,MET,MMP2,MYCN,NDRG1,NFKBIA,PDGFRA,PDGFRB,PDHX,PRKG1,PTCRA,PTGS1,PTN,SLC2A1,SMARCC1,SOAT1,SOCS1,SPARC,TFPI2,TGFBR2,TGFBR3,THBD,TIMP1,TIMP2
SAO	SPI1		transcription regulator	Inhibited	-2.096		6.44E-02	CD14,CD19,CHI3L1,DAB2,DUSP6,ETS2,FLI1,GATA2,GNB2L1,HES1,ID2,IL18,IL7R,IMP4,IRF9,ITGAM,MMP2,PIK3CG,PTCRA
SAO	KDM5B		transcription regulator	Inhibited	-2.034		8.14E-05	CAV1,CCNB1,CCND1,CCNE1,CDK1,DLGAP5,ECT2,EGR1,FABP5,GADD45A,HSD17B8,INSIG1,NDC80,NEFL,PBK,SCNN1A,SMARCA2,SMC5,SOX9,SS18,SWAP70,TTK,UBR7
SAO	KLF9	-9.890	transcription regulator	Inhibited	-2.000		2.56E-02	CALB2,CCND1,COL1A1,GHR
SAO	IRF4		transcription regulator	Inhibited	-2.000		1.00E00	B2M,CCNB1,CDK1,SLC2A1,ZFP36L1
SAO	NFKBIB		transcription regulator	Inhibited	-2.000		1.00E00	CCL2,CFLAR,CXCL2,NFKBIA
SAO	IGF2BP1	-35.241	translation regulator	Inhibited	-2.813		8.28E-05	COL14A1,COL1A1,COL1A2,COL5A1,COL6A2,CYFIP2,IGF2,SERPINH1
SAO	EIF4G2		translation regulator	Inhibited	-2.000		2.70E-03	CDKN1A,IGF2,KRT19,PLAT
SAO	FAS		transmembrane receptor	Inhibited	-2.964		7.35E-03	ACTA2,AKAP9,ANXA2,ARAP2,ARRB2,BCL2,BGN,BTN3A3,CASP8,CCL2,CCRL2,CD93,CDKN1A,CFLAR,CLASP1,COL1A1,COL1A2,COL3A1,COL5A1,COL6A1,CXCL2,EGR1,FGL2,GRIA3,IQGAP2,ITGB8,ITPR1,LGALS3,LY75,MEF2C,MET,MGP,MPZL1,MYO5A,NFKBIA,OPTN,PAK2,PECAM1,PIK3CG,PTGER2,RND1,SPTBN1,TBC1D1,THBD
SAO	EDNRA	-5.366	transmembrane receptor	Inhibited	-2.449		1.15E-04	COL1A1,COL3A1,ITGAM,MMP2,TIMP1,TIMP2
SAO	IL6R		transmembrane receptor	Inhibited	-2.330		2.52E-03	ABCC3,CCL2,CD36,CDKN1A,CXCL2,CXCL5,IGF1,IGF2,MMP2,NPY,TAC1,TIMP1
SAO	TNFRSF1B		transmembrane receptor	Inhibited	-2.213		1.00E00	ABCC3,CFLAR,MMP2,P2RX7,TIMP1
SAO	TLR3		transmembrane receptor	Inhibited	-2.208		1.00E00	CCL2,EDN1,IFI44L,IFIH1,IFIT3,IL15,IL33,MARCKS,MX2,NPY,PTGER2,TIMP1
PMG/PDG	HIC1		transcription regulator	Inhibited	-2.000		5.65E-04	ACTA2,FST,SLC7A11,SPP1
PMG/PDG	AGT		growth factor	Inhibited	-2.190		1.31E-01	ACTA2,GAP43,PPARG,SPP1,TJP1
SCG	BRCA1		transcription regulator	Activated	2.000		3.59E-01	ATP11C,COL18A1,PLSCR1,SERPINE2,STC1
SCG	PRL		cytokine	Inhibited	-2.626		2.48E-01	KRT19,MGP,NOS2,PARM1,PENK,PTPN18,RNASE4,SPP1
SCG	SPP1	-8.73	cytokine	Inhibited	-2.213		8.71E-02	CXCL5,HMGCR,NOS2,PPARG,SPP1
SCG	SMAD7		transcription regulator	Inhibited	-3.121		2.33E-03	BMPR1B,CDH2,EFEMP1,FST,HMOX1,ITGA6,ITGBL1,NOS2,PROM1,TXN
SCG	FSH		complex	Activated	2.060		1.88E-04	BMPR1B,CDH2,CDK6,CHUK,COL18A1,FST,GCLC,GEM,GPR56,GPRC5A,GSTT1,HSD17B1,INHA,ITGA5,ITPR1,KITLG,KRT18,MT3,PENK,PHKA2,RGS16,RGS5,SGK1,SRD5A1,STK24
SCG	Lh		complex	Activated	2.157		9.15E-04	CHUK,COL18A1,FST,GEM,GJA1,GPR56,HSD17B1,INHA,ITPR1,KRT18,MT3,PHKA2,RGS16,RGS5,SFRP4,SGK1,STK24
SAG	IL33		cytokine	Activated	2.219		7.38E-02	CCL11,IL17RB,JAG1,NFATC1,SOST
SAG	ADCY		group	Activated	2.000		3.26E-03	CDH2,GJA1,ITGA2B,NFATC1
SAG	Insulin		group	Activated	2.920		2.84E-02	DBI,EPAS1,ERRFI1,FASN,GABRG2,GCLC,GRB14,HIF1A,HMGCR,HMOX1,IRS1,LPL,MYC,NR1H4,PLB1,PPARG,PPARGC1A,SCD,SRD5A1
SAG	NRG1		growth factor	Activated	2.028		7.63E-02	CASP3,CTGF,CYR61,DAG1,ERRFI1,GRB7,HIF1A,HMGCR,HMOX1,INSL3,LMO4,MYC
SAG	KITLG	5.356	growth factor	Activated	2.547		3.76E-02	ALOX5AP,BTG1,CALCA,CASP3,CTGF,GJA1,GRIA2,HMOX1,ID2,KIT,KLHL24,MME,OSBPL1A,PLSCR1,PRKCQ,SRGN
SAG	MTOR		kinase	Activated	2.132		7.90E-03	ADM,CEBPD,CPT2,FASN,HIF1A,HSD3B1,INHA,LHCGR,MYC,PDK3,PECAM1,PRKAR2B,RORC
SAG	PPARG	5.889	ligand-dependent nuclear receptor	Activated	2.196		6.62E-03	CPT2,CTGF,CXCL5,DLK1,EHHADH,FASN,FST,GSTA1,HMGCR,HMGCS2,HMOX1,IHH,IRS1,KRT19,LPL,MYF6,NOS2,NR1H2,PC,PFKFB3,PMM1,PPARG,PPARGC1A,SCD,SPP1,TJP1
SAG	SREBF2		transcription regulator	Activated	2.176		1.87E-01	DBI,FASN,HMGCR,HSD17B1,SCD
SAG	SREBF1		transcription regulator	Activated	2.291		3.54E-02	CEBPD,DBI,DLK1,EHHADH,FASN,HMGCR,HMOX1,HSD17B1,LPL,NOS2,PLS3,PPARG,SCD
SAG	NFKB1		transcription regulator	Activated	2.353		1.00E00	CCL11,ENPP2,GJA1,HMOX1,ITPR1,JAG1,MYC,NOS2
SAG	ATP7B		transporter	Activated	2.236		2.57E-02	AMACR,CKS1B,FASN,HMGCR,PTTG1
SAG	MGEA5		enzyme	Inhibited	-2.309		2.57E-01	ADAM19,CCNG2,FGF9,FLNB,GFRA3,HMGCR,MYO10,PHKA2,PROM1,RAB27A,RAP2A,SERPINE2
SAG	SHH		peptidase	Inhibited	-2.412		1.46E-01	BMPR1B,CALCA,CCNG2,DLX2,GBX2,HOXD11,OTX1,PAX9,SPP1
SAG	SMAD7		transcription regulator	Inhibited	-2.909		4.20E-03	BMPR1B,CDH2,CTGF,FST,HMOX1,ITGA6,ITGBL1,NOS2,PMEPA1,PROM1,SCD,TXN
