# Supplementary material for: Spatio-Temporal Gene Expression Profiling during In Vivo Early Ovarian Folliculogenesis: Integrated Transcriptomic Study and Molecular Signature of Early Follicular Growth
Source: PLoS One. 2015 Nov 5;10(11):e0141482. doi: 10.1371/journal.pone.0141482 (PMC4634757; doi:10.1371/journal.pone.0141482)
Supplement: S7 Table — (XLSX) [file pone.0141482.s012.xlsx]

## Sheet: Feuil1
S11 Table. Table – qRT-PCR validation of gene expression in the biomarker set
			Oocytes					Granulosa cells
Gene	RNAseq expression specificity		PD	PM	SC	SA		PD	PM	SC	SA	MT		qPCR expression specificity
SPOCK1	PDO		X	*	**	***		*	***	***	***	*		PDO
IGF2BP1	PDO		X	NS	***	***		*	NS	*	*	*		PD/PM
KCNK9	PMO		NS	X	*	*		*	*	*	**	**		PDO/PMO
TECTA	SCO		*	*	X	*		**	**	*	*	***		SCO
CREG2	PMO		NS	X	NS	*		**	NS	*	*	*		PDO/PM/SCO
MEST	PMO		NS	X	NS	NS		*	*	*	*	**		O
BMP15	SCO		*	NS	X	NS		***	***	***	***	***		PMO/SCO/SAO
MUSK	SCO		*	NS	X	NS		***	***	*	*	***		PMO/SCO/SAO
FSCB	SAO		NS	NS	NS	X		*	*	*	NS	NS		O/SAG
ACCSL	SAO		***	***	***	X		***	***	***	***	***		SAO
SPO11	SAO		***	***	*	X		***	***	***	***	***		SAO
WEE2	SAO		***	***	*	X		***	***	***	***	***		SAO
BTG4	SAO		*	*	*	X		*	*	*	*	*		SAO
MAP1LC3C	PDG		NS	*	*	***		X	*	*	*	***		PD
THSB2	PDG		NS	NS	*	*		X	NS	NS	NS	NS		PDO/PMO/GC
BMP3B	PDG		NS	NS	*	*		X	NS	NS	NS	NS		PDO/PMO/GC
TMEM190A	PMG		NS	*	NS	NS		NS	X	NS	NS	NS		PDO/SGO/SAO/GC
MPZL2	SCG		*	***	***	NS		***	***	X	***	*		SAO/SCG
CNR1	SCG		*	***	***	***		***	***	X	**	***		SCG
NEPH	SCG		NS	*	***	*		***	*	X	*	NS		PDO/SCG
SYNDIG1	SAG		***	***	***	***		***	***	*	X	*		SAG
DEFB112	SCG		NS	*	*	NS		*	*	X	NS	NS		PDO/SCG/SA
FST	SAG		***	***	***	***		***	***	NS	X	*		SCG/SAG
GEM	SAG		*	***	***	*		NS	*	NS	X	NS		PDG/SCG/SAG
GABR	SCO		NS	NS	X	NS		NS	NS	NS	NS	NS		NS
CNTNAP5	SCO		NS	NS	X	NS		NS	NS	NS	NS	NS		NS
CGGBP1	PMG		NS	NS	NS	NS		NS	X	NS	NS	NS		NS
MCHR1	PMG		NS	NS	NS	*		NS	X	NS	NS	NS		NS
SEMA6B	PDO		X	NS	NS	NS		NS	NS	NS	NS	NS		NS
X: preferentially expressed in this follicular stage from RNAseq data
NS: no significantly differential expression
*: p value <0.05; **: p value <0.01; ***: p value <0.005
